# Supplementary material for: STopover captures spatial colocalization and interaction in the tumor microenvironment using topological analysis in spatial transcriptomics data
Source: Genome Med. 2025 Apr 1;17:33. doi: 10.1186/s13073-025-01457-1 (PMC11963362; doi:10.1186/s13073-025-01457-1)
Supplement: Supplementary file 2 — Additional file 2: Supplementary Tables. Table S1. Clinical information of the lung cancer patients and pathological profiles of the obtained tissues. Table S2. Estimated ligand-receptorinteraction in the PD-L1 high cancer tissuefrom the Visium dataset based on CellTalkDB or Omnipath databases. Table S3. Estimated ligand-receptorinteraction between tS2 and T lymphocytes from CosMx SMI dataset. Table S4. Differentially upregulated ligand-receptorinteraction in TNBC and ER+ breast cancer tissues from the Visium dataset [file 13073_2025_1457_MOESM2_ESM.xlsx]

## Sheet: Contents
Supplementary Table S1	Clinical information of the lung cancer patients and pathological profiles of the obtained tissues.
Supplementary Table S2	Estimated ligand-receptor (LR) interaction in the PD-L1 high cancer tissue (spa18ca02) from the Visium dataset based on CellTalkDB or Omnipath databases. LR pairs with J_comp values over 0.2 are selected and the top genes with high ligand expression and Jcomp values were presented in descending order. The p-values for each of the LR interactions are presented in the last column of the table for C…
Supplementary Table S3	Estimated ligand-receptor (LR) interactions between tS2 and T lymphocytes from the CosMx SMI dataset. LR pairs with J_comp values greater than 0.15 are selected and the top genes with high ligand expression are presented in descending order. None of the LR pairs between the two cell types were statistically significant.
Supplementary Table S4	Differentially upregulated ligand-receptor (LR) interactions in TNBC and ER+ breast cancer tissues from the Visium dataset. (a) LR pairs with an average J_comp values greater than 0.2 in TNBC and a fold change ratio of J_comp in TNBC to ER+ greater than 2 are selected and presented in descending order of the fold change. (b) (a) LR pairs with an average J_comp value greater than 0.2 in ER+ and a …

## Sheet: Supplementary Table S1
Patient No.	Diagnosis	Past medical history	Tissue No.	Sample No.	Pathologic type	Pathologic subtype	pT	pN	pstage	PD-L1 (SP263)	PD-L1 (22C3)
1	Lung cancer, LLL, adenoca., cT2aN0M0	Dyslipidemia, osteoporosis	1	spa01ca01	adenocarcinoma	acinar	1c	0	IA3	0	0
			2	spa01ca02	adenocarcinoma	acinar	1c	0	IA3	0	0
2	Lung cancer, RLL, adenoca., cT4N1M0	X	1	spa02ca01	adenocarcinoma	papillary	4	2	IIIB	0	0
			2	spa02ca02	adenocarcinoma	papillary	4	2	IIIB	0	0
6	Recurred lung cancer, LUL, adenoca. s/p VATS LUL W/R	HTN, DM, Dyslipidemia, h/o VATS LUL W/R d/t lung cancer, ADC	1	spa06ca01	adenocarcinoma	solid, SCLC	2a	2	IIIA	0	0
10	Lung cancer, RUL, adenoca., cT3N0M0	COPD, ILD, HTN	1	spa10ca01	adenocarcinoma	papillary	3	1	IIIA	0	0
16	Lung cancer, LUL, adenoca., cT2bN0M0	X	1	spa16ca01	adenocarcinoma	solid	2b	0	IIA	80	90
17	Lung cancer, LLL, adenoca., cT2aN1M0	Breast cancer, s/p op., s/p CTx, s/p RTx; 1VD	1	spa17ca01	adenocarcinoma	solid	2b	1	IIB	90	90
			2	spa17ca02	adenocarcinoma	solid	2b	1	IIB	90	90
18	Lung cancer, RUL, adenoca., cT2bN0M0	X	1	spa18ca01	adenocarcinoma	solid	2a	0	IB	100	100
			2	spa18ca02	adenocarcinoma	solid	2a	0	IB	100	100
Additional Information
Sex M:F = 3:4
Age 68.3 (range 55-78)

## Sheet: Supplementary Table S2
LR interaction analysis using CellTalkDB							LR interaction analysis using Omnipath
Ligand	Receptor	Average ligand expression in tissue	Average receptor expression in tissue	Jcomp	p-value (0 means the value below 0.001)		Ligand	Receptor	Average ligand expression in tissue	Average receptor expression in tissue	Jcomp
B2M	TFRC	4.65574	0.693515	0.312332	0		B2M	TFRC	4.65574	0.693515	0.312332
B2M	KLRC1	4.65574	0.0361322	0.27478	0		B2M	KLRC1	4.65574	0.0361322	0.27478
B2M	CD3G	4.65574	0.222775	0.249344	0.005		B2M	CD8A	4.65574	0.473033	0.252708
B2M	LILRB2	4.65574	0.234098	0.227446	0.033		B2M	CD3G	4.65574	0.222775	0.249344
B2M	CD3D	4.65574	0.453116	0.210948	0.106		B2M	TRAC	4.65574	0.807453	0.235583
HLA-B	CANX	4.45601	1.66967	0.29351	0.004		B2M	LILRB2	4.65574	0.234098	0.227446
HLA-A	ERBB2	3.98854	0.524911	0.370667	0		B2M	CD3D	4.65574	0.453116	0.210948
COL1A1	ITGA11	3.62523	0.613476	0.55974	0		HLA-B	CANX	4.45601	1.66967	0.29351
COL1A1	ITGA1	3.62523	0.644736	0.33159	0		HLA-B	CD8A	4.45601	0.473033	0.233293
COL1A1	FLT4	3.62523	0.279681	0.3083	0		HLA-B	TRAC	4.45601	0.807453	0.202206
COL1A1	ITGAV	3.62523	1.35651	0.301158	0		ACTB	PRKCA	4.28324	0.374553	0.230205
COL1A1	ITGA5	3.62523	0.795311	0.300983	0.002		CD74	CXCR4	4.16992	0.92914	0.281379
COL1A1	DDR2	3.62523	0.329283	0.295572	0.002		CD74	LGMN	4.16992	1.37921	0.231672
COL1A1	ITGA2	3.62523	0.530098	0.290554	0		CD74	ACKR3	4.16992	0.249986	0.223005
COL1A1	DDR1	3.62523	0.683007	0.288684	0		HLA-A	ERBB2	3.98854	0.524911	0.370667
COL1A1	CD93	3.62523	0.661275	0.28483	0		EEF1A1	RPS27	3.91715	3.11084	0.534091
COL1A1	TMPRSS6	3.62523	0.017988	0.272393	0		EEF1A1	RPL21	3.91715	2.58065	0.483193
COL1A1	CD44	3.62523	1.50736	0.228903	0.028		EEF1A1	RPL13A	3.91715	3.04265	0.447368
COL1A2	ITGA11	3.5683	0.613476	0.393293	0.002		EEF1A1	RPL7A	3.91715	2.31826	0.443869
COL1A2	ITGAV	3.5683	1.35651	0.216807	0.103		EEF1A1	RPL27A	3.91715	2.56464	0.428358
COL1A2	CD93	3.5683	0.661275	0.203518	0.118		EEF1A1	UBA52	3.91715	2.52466	0.402124
FN1	C5AR1	3.52514	0.258508	0.347009	0		EEF1A1	RPL19	3.91715	2.61664	0.396707
FN1	ITGA9	3.52514	0.237757	0.318182	0.001		EEF1A1	RPS6	3.91715	2.6582	0.394545
FN1	SDC2	3.52514	0.571614	0.29916	0.011		EEF1A1	RPL26	3.91715	2.20953	0.390805
FN1	PLAUR	3.52514	0.882468	0.287386	0.002		EEF1A1	RPL28	3.91715	3.0789	0.377236
FN1	CD44	3.52514	1.50736	0.224796	0.029		EEF1A1	RPS29	3.91715	2.95835	0.373333
FN1	ITGA5	3.52514	0.795311	0.205167	0.403		EEF1A1	RPL13	3.91715	3.41705	0.372712
FN1	TMPRSS6	3.52514	0.017988	0.204687	0.022		EEF1A1	RPL18A	3.91715	2.50381	0.360111
FN1	ITGAV	3.52514	1.35651	0.201613	0.242		EEF1A1	RPS9	3.91715	2.22329	0.356358
PSAP	CD1B	3.28605	0.0115004	0.277397	0.001		EEF1A1	RPL29	3.91715	2.4091	0.355114
PSAP	SORT1	3.28605	0.584463	0.243816	0.03		EEF1A1	RPL7	3.91715	2.51083	0.34753
COL3A1	DDR2	3.15536	0.329283	0.225108	0.122		EEF1A1	RPS11	3.91715	2.6919	0.347295
C1QA	CSPG4	3.12831	0.193371	0.269333	0.004		EEF1A1	RPL11	3.91715	2.57451	0.339593
C1QA	CR1	3.12831	0.111157	0.236923	0.023		EEF1A1	RPL35A	3.91715	2.28699	0.33871
APOE	TREM2	3.03919	0.697495	0.396655	0		EEF1A1	RPLP2	3.91715	2.85601	0.337989
APOE	SCARB1	3.03919	0.358484	0.283733	0.005		EEF1A1	RPL10	3.91715	3.36296	0.334225
APOE	LRP1	3.03919	1.32159	0.228673	0.169		EEF1A1	RPL34	3.91715	2.50048	0.333887
APOE	SDC2	3.03919	0.571614	0.217604	0.142		EEF1A1	RPS14	3.91715	2.52185	0.333333
C1QB	LRP1	2.97717	1.32159	0.23565	0.148		EEF1A1	RPLP1	3.91715	3.34885	0.330484
VIM	CD44	2.91177	1.50736	0.238032	0.025		EEF1A1	RPS17	3.91715	2.36548	0.320896
A2M	LRP1	2.89421	1.32159	0.213008	0.255		EEF1A1	RPS16	3.91715	2.40615	0.306991
SPP1	ITGB5	2.88138	1.05434	0.245171	0.123		EEF1A1	RPL4	3.91715	2.20337	0.306729
SPP1	CD44	2.88138	1.50736	0.238452	0.016		EEF1A1	RPL36	3.91715	2.77974	0.305668
SPP1	ITGA9	2.88138	0.237757	0.226287	0.072		EEF1A1	RPL27	3.91715	2.25829	0.302439
SPP1	ITGA5	2.88138	0.795311	0.200542	0.184		EEF1A1	RPL3	3.91715	2.38141	0.297101
LYZ	ITGAL	2.53537	0.517035	0.232456	0.037		EEF1A1	RPL32	3.91715	2.7398	0.295707
COL6A2	ITGA1	2.42058	0.644736	0.249367	0.041		EEF1A1	RPS19	3.91715	2.93047	0.29374
MIF	EGFR	2.41094	0.357487	0.344281	0		EEF1A1	RPS7	3.91715	1.87456	0.290715
MIF	CD44	2.41094	1.50736	0.236815	0.008		EEF1A1	RPL41	3.91715	3.47604	0.280556
PKM	CD44	2.25652	1.50736	0.218878	0.029		EEF1A1	RPS15	3.91715	2.58334	0.279173
MMP7	CD151	2.23796	1.54554	0.202822	0.315		EEF1A1	RPS3A	3.91715	2.45229	0.278665
S100A4	ERBB2	2.20618	0.524911	0.41255	0		EEF1A1	RPL39	3.91715	2.86411	0.277689
S100A4	EGFR	2.20618	0.357487	0.337107	0		EEF1A1	RPS8	3.91715	2.71124	0.276265
GRN	SORT1	2.14262	0.584463	0.336461	0		EEF1A1	RPL15	3.91715	2.43647	0.276163
COL6A1	ITGB1	2.13112	2.18573	0.209174	0.276		EEF1A1	RPS15A	3.91715	2.35296	0.27591
SERPINE1	PLAUR	2.13031	0.882468	0.33693	0		EEF1A1	RPSA	3.91715	2.40726	0.267038
SERPINE1	ITGAV	2.13031	1.35651	0.268222	0.022		EEF1A1	RPL23	3.91715	2.20937	0.26676
SERPINE1	ITGB5	2.13031	1.05434	0.208333	0.193		EEF1A1	RPS5	3.91715	2.25853	0.265993
CALR	HLA-F	2.10442	1.65896	0.244382	0.016		EEF1A1	RPS12	3.91715	2.81166	0.26506
CALR	SCARF1	2.10442	0.161615	0.236679	0.014		EEF1A1	RPS2	3.91715	2.98475	0.263708
CALR	LRP1	2.10442	1.32159	0.206851	0.142		EEF1A1	RPS28	3.91715	2.74413	0.261755
CALR	ITGAV	2.10442	1.35651	0.203125	0.103		EEF1A1	RPL18	3.91715	2.31218	0.252525
TGM2	ITGA4	2.04886	0.428476	0.219764	0.055		EEF1A1	RPL9	3.91715	2.70275	0.249619
GSTP1	EGFR	2.02952	0.357487	0.263625	0.008		EEF1A1	RPL37	3.91715	2.72469	0.240057
GSTP1	TRAF2	2.02952	0.251984	0.229773	0.012		EEF1A1	RPL35	3.91715	2.50961	0.230183
HSP90B1	ERBB2	2.02939	0.524911	0.297459	0		EEF1A1	RPS13	3.91715	2.24982	0.223491
MMP2	FGFR1	1.96766	0.336106	0.350205	0.001		EEF1A1	RPS18	3.91715	2.93128	0.221397
MMP2	SDC2	1.96766	0.571614	0.305936	0.009		EEF1A1	RPS23	3.91715	2.39615	0.215815
MMP2	PECAM1	1.96766	0.879856	0.260573	0.024		EEF1A1	RPL23A	3.91715	2.11181	0.209974
CXCL9	FCGR2A	1.96446	1.29161	0.268893	0.021		EEF1A1	FAU	3.91715	2.26624	0.206579
C3	LRP1	1.87022	1.32159	0.332237	0		HLA-DRA	TRBC1	3.91129	0.608743	0.240741
C3	CR1	1.87022	0.111157	0.201504	0.181		HLA-DRA	CTSS	3.91129	1.65108	0.229769
THBS2	NOTCH3	1.84215	1.12958	0.249677	0.027		COL1A1	ITGA11	3.62523	0.613476	0.55974
CCL21	CCR7	1.82275	0.242672	0.332969	0		COL1A1	ITGA1	3.62523	0.644736	0.33159
COL4A2	CD93	1.80436	0.661275	0.282663	0.061		COL1A1	FLT4	3.62523	0.279681	0.3083
COL4A1	CD93	1.79941	0.661275	0.367177	0.003		COL1A1	ITGAV	3.62523	1.35651	0.301158
COL4A1	ITGA1	1.79941	0.644736	0.279747	0.064		COL1A1	ITGA5	3.62523	0.795311	0.300983
LGALS3BP	ITGB1	1.79658	2.18573	0.22031	0.327		COL1A1	DDR2	3.62523	0.329283	0.295572
LGALS3BP	CD33	1.79658	0.126405	0.207094	0.048		COL1A1	ITGA2	3.62523	0.530098	0.290554
COL18A1	KDR	1.78367	0.188422	0.223665	0.048		COL1A1	DDR1	3.62523	0.683007	0.288684
HSP90AA1	EGFR	1.76784	0.357487	0.237337	0.017		COL1A1	CD93	3.62523	0.661275	0.28483
HSP90AA1	CFTR	1.76784	0.0199784	0.213439	0.01		COL1A1	TMPRSS6	3.62523	0.017988	0.272393
HSPA8	LDLR	1.71962	0.231398	0.25766	0.01		COL1A1	CD44	3.62523	1.50736	0.228903
ANXA1	EGFR	1.71422	0.357487	0.268634	0.006		COL1A1	LAIR1	3.62523	0.901966	0.22605
CXCL10	SDC4	1.64669	0.959381	0.205357	0.227		CTSD	APP	3.57533	1.41649	0.200271
CXCL10	CXCR3	1.64669	0.11502	0.203514	0.159		CTSB	BID	3.56856	0.476393	0.20801
VEGFA	EGFR	1.62823	0.357487	0.343542	0		COL1A2	ITGA11	3.5683	0.613476	0.393293
VEGFA	EPHB2	1.62823	0.403503	0.271808	0.014		COL1A2	DDR2	3.5683	0.329283	0.243278
VEGFA	NRP2	1.62823	0.611079	0.241135	0.031		COL1A2	LAIR1	3.5683	0.901966	0.234783
VEGFA	ITGB1	1.62823	2.18573	0.205008	0.675		COL1A2	ITGAV	3.5683	1.35651	0.216807
CALM1	MYLK	1.56635	0.764288	0.251344	0.002		COL1A2	CD93	3.5683	0.661275	0.203518
CALM1	PDE1A	1.56635	0.073465	0.241706	0.014		FN1	C5AR1	3.52514	0.258508	0.347009
CALM1	EGFR	1.56635	0.357487	0.227662	0.02		FN1	ITGA9	3.52514	0.237757	0.318182
CALM1	KCNQ1	1.56635	0.139305	0.210465	0.042		FN1	SDC2	3.52514	0.571614	0.29916
CALM1	INSR	1.56635	0.401029	0.208633	0.061		FN1	PLAUR	3.52514	0.882468	0.287386
CALM1	CACNA1C	1.56635	0.10779	0.202719	0.097		FN1	ITGB2	3.52514	1.68938	0.244409
CD99	CD81	1.55518	2.127	0.236984	0.068		FN1	CD44	3.52514	1.50736	0.224796
CD99	PILRA	1.55518	0.259099	0.229617	0.045		FN1	ITGA5	3.52514	0.795311	0.205167
HMGB1	SDC1	1.53552	1.59624	0.275216	0.01		FN1	TMPRSS6	3.52514	0.017988	0.204687
COL5A2	ITGA1	1.50573	0.644736	0.217491	0.128		FN1	ITGAV	3.52514	1.35651	0.201613
MDK	TSPAN1	1.50204	0.742861	0.352239	0		PSAP	CD1B	3.28605	0.0115004	0.277397
MDK	SDC4	1.50204	0.959381	0.320588	0.003		PSAP	SORT1	3.28605	0.584463	0.243816
MDK	SDC1	1.50204	1.59624	0.28363	0.032		COL3A1	ITGA11	3.15536	0.613476	0.289902
MDK	GPC2	1.50204	0.0926353	0.257256	0.014		COL3A1	DDR2	3.15536	0.329283	0.225108
MDK	SDC3	1.50204	0.674656	0.231675	0.02		C1QA	CSPG4	3.12831	0.193371	0.269333
MDK	ITGA6	1.50204	0.72863	0.226519	0.085		C1QA	CR1	3.12831	0.111157	0.236923
ARF1	PLD2	1.49507	0.202787	0.249647	0.007		RPS27	RPL19	3.11084	2.61664	0.506689
MMP12	PLAUR	1.49477	0.882468	0.285185	0.029		RPS27	RPL13A	3.11084	3.04265	0.493927
CD14	TLR1	1.48317	0.112121	0.261029	0.005		RPS27	RPLP1	3.11084	3.34885	0.481117
CD14	TLR4	1.48317	0.407178	0.215385	0.064		RPS27	RPL28	3.11084	3.0789	0.460573
CD14	ITGB2	1.48317	1.68938	0.200969	0.448		RPS27	RPL18A	3.11084	2.50381	0.454824
RTN4	GJB2	1.47981	0.62436	0.269103	0.009		RPS27	RPL7A	3.11084	2.31826	0.448649
HSPG2	FGFR1	1.376	0.336106	0.311859	0		RPS27	RPL26	3.11084	2.20953	0.413897
HSPG2	LRP1	1.376	1.32159	0.309562	0.01		RPS27	RPL11	3.11084	2.57451	0.410959
CTHRC1	FZD6	1.35973	0.280221	0.225904	0.039		RPS27	RPL32	3.11084	2.7398	0.410811
CCN2	LRP1	1.32899	1.32159	0.241888	0.112		RPS27	RPL29	3.11084	2.4091	0.394856
CCN2	ITGAM	1.32899	0.446297	0.232337	0.032		RPS27	RPL13	3.11084	3.41705	0.37913
CCN2	ITGA5	1.32899	0.795311	0.218101	0.195		RPS27	RPL10	3.11084	3.36296	0.370213
LAMB3	ITGA3	1.27391	1.78235	0.414673	0.001		RPS27	RPL21	3.11084	2.58065	0.356137
LAMB3	ITGA6	1.27391	0.72863	0.308362	0.013		RPS27	RPL3	3.11084	2.38141	0.354455
LAMB3	ITGB1	1.27391	2.18573	0.288066	0.051		RPS27	RPL27A	3.11084	2.56464	0.350365
LAMB3	ITGB4	1.27391	1.18342	0.276596	0.209		RPS27	RPL15	3.11084	2.43647	0.347134
LAMB3	COL17A1	1.27391	0.0390359	0.232012	0.047		RPS27	RPL35A	3.11084	2.28699	0.345038
LAMB3	CD151	1.27391	1.54554	0.224371	0.191		RPS27	RPL18	3.11084	2.31218	0.338912
PLAU	PLAUR	1.27303	0.882468	0.281421	0.035		RPS27	RPL37	3.11084	2.72469	0.332805
PLAU	ITGAV	1.27303	1.35651	0.262295	0.026		RPS27	RPLP2	3.11084	2.85601	0.332374
PLAU	ITGB1	1.27303	2.18573	0.247917	0.251		RPS27	RPL4	3.11084	2.20337	0.325083
PLAU	ITGA3	1.27303	1.78235	0.242775	0.161		RPS27	RPL34	3.11084	2.50048	0.311224
PLAU	ITGB5	1.27303	1.05434	0.226549	0.076		RPS27	RPL23	3.11084	2.20937	0.296296
PLAU	ST14	1.27303	1.06688	0.220137	0.214		RPS27	RPL23A	3.11084	2.11181	0.295488
SEMA3C	NRP2	1.2585	0.611079	0.223118	0.038		RPS27	RPL41	3.11084	3.47604	0.291727
ICAM1	CAV1	1.25688	1.40906	0.326003	0		RPS27	RPL27	3.11084	2.25829	0.290268
ICAM1	ITGAM	1.25688	0.446297	0.276299	0.001		RPS27	RPL36	3.11084	2.77974	0.287815
ICAM1	EGFR	1.25688	0.357487	0.244499	0.017		RPS27	UBA52	3.11084	2.52466	0.277937
THBS1	LRP1	1.2304	1.32159	0.227692	0.148		RPS27	RPL35	3.11084	2.50961	0.274671
TNFSF13	TNFRSF14	1.18272	0.993573	0.244138	0.027		RPS27	RPL10A	3.11084	2.02072	0.261236
TNFSF13	FAS	1.18272	0.293373	0.214789	0.027		RPS27	RPL7	3.11084	2.51083	0.260797
TNFSF13	TNFRSF1A	1.18272	1.28837	0.201051	0.12		RPS27	RPL14	3.11084	1.95667	0.252427
MFGE8	PDGFRB	1.17109	1.13468	0.335913	0		RPS27	RPL9	3.11084	2.70275	0.250396
SAA1	SCARB1	1.15459	0.358484	0.201235	0.094		RPS27	RPL31	3.11084	2.38295	0.249637
TNC	ITGB6	1.14123	0.907439	0.351097	0		RPS27	RPL17	3.11084	2.78098	0.235205
TNC	SDC4	1.14123	0.959381	0.340989	0		RPS27	RPL5	3.11084	2.04551	0.233216
TNC	SDC1	1.14123	1.59624	0.335378	0.009		RPS27	RPL6	3.11084	2.21909	0.231304
TNC	EGFR	1.14123	0.357487	0.325653	0		RPS27	RPL24	3.11084	1.99601	0.211326
TNC	ITGA2	1.14123	0.530098	0.265092	0.012		GAPDH	RHEB	3.09252	0.720155	0.209653
CCL5	CCR5	1.12237	0.219082	0.219941	0.061		APOE	TREM2	3.03919	0.697495	0.396655
CALM3	KCNQ1	1.12236	0.139305	0.275328	0		APOE	SCARB1	3.03919	0.358484	0.283733
CALM3	EGFR	1.12236	0.357487	0.261614	0.001		APOE	LRP1	3.03919	1.32159	0.228673
CALM3	ESR1	1.12236	0.0312842	0.220217	0.017		APOE	SDC2	3.03919	0.571614	0.217604
TNFSF10	RIPK1	1.08113	0.292874	0.269162	0.006		SPARC	FGFR1	3.03593	0.336106	0.386014
ARF4	EGFR	1.073	0.357487	0.302991	0.001		SPARC	ENG	3.03593	0.998106	0.26738
AREG	EGFR	1.03308	0.357487	0.331865	0		RPS2	RPLP2	2.98475	2.85601	0.466847
AREG	ERBB3	1.03308	0.275178	0.24735	0.111		RPS2	RPL23	2.98475	2.20937	0.448808
CCL19	CCR7	0.992707	0.242672	0.319196	0.018		RPS2	RPL37	2.98475	2.72469	0.376033
CCL19	ACKR2	0.992707	0.0131484	0.212569	0		RPS2	RPL37A	2.98475	3.08922	0.367939
JAG1	NOTCH1	0.992167	0.43199	0.290201	0		RPS2	RPL19	2.98475	2.61664	0.364691
S100A9	CD68	0.947212	1.74766	0.289786	0.004		RPS2	RPLP1	2.98475	3.34885	0.364221
S100A9	ITGB2	0.947212	1.68938	0.285124	0.002		RPS2	RPL28	2.98475	3.0789	0.362745
S100A9	ALCAM	0.947212	0.681302	0.226119	0.03		RPS2	RPL26	2.98475	2.20953	0.360697
LAMC2	ITGA3	0.94503	1.78235	0.374251	0.002		RPS2	RPL10	2.98475	3.36296	0.342891
LAMC2	ITGA6	0.94503	0.72863	0.275693	0.047		RPS2	RPL31	2.98475	2.38295	0.340789
LAMC2	ITGA2	0.94503	0.530098	0.232386	0.059		RPS2	RPL27	2.98475	2.25829	0.333813
LAMC2	COL17A1	0.94503	0.0390359	0.230552	0.034		RPS2	RPL32	2.98475	2.7398	0.332861
LAMC2	CD151	0.94503	1.54554	0.220588	0.149		RPS2	RPL27A	2.98475	2.56464	0.325581
LAMC2	ITGB1	0.94503	2.18573	0.216667	0.399		RPS2	RPL38	2.98475	2.27936	0.320809
LAMB1	ITGAV	0.928037	1.35651	0.246305	0.023		RPS2	RPL23A	2.98475	2.11181	0.308365
LAMB1	ITGA1	0.928037	0.644736	0.209716	0.245		RPS2	RPL41	2.98475	3.47604	0.306733
CCL13	CXCR3	0.924671	0.11502	0.217562	0.071		RPS2	RPL18A	2.98475	2.50381	0.305065
CCL13	CCR2	0.924671	0.0831681	0.212366	0.066		RPS2	RPL10A	2.98475	2.02072	0.303704
CCL13	CCR1	0.924671	0.290303	0.207218	0.137		RPS2	RPLP0	2.98475	2.67005	0.302857
FBN1	ITGA5	0.92199	0.795311	0.210626	0.298		RPS2	RPL30	2.98475	2.58415	0.299857
SPINT1	ST14	0.89297	1.06688	0.389982	0		RPS2	RPL35	2.98475	2.50961	0.297636
LAMA5	ITGA3	0.883477	1.78235	0.373272	0		RPS2	RPL11	2.98475	2.57451	0.295515
LAMA5	SDC1	0.883477	1.59624	0.342799	0.002		RPS2	RPL18	2.98475	2.31218	0.293981
LAMA5	ITGA2	0.883477	0.530098	0.28195	0.004		RPS2	RPL14	2.98475	1.95667	0.290859
LAMA5	ITGB4	0.883477	1.18342	0.244403	0.164		RPS2	RPL15	2.98475	2.43647	0.287179
LAMA5	ITGA6	0.883477	0.72863	0.238562	0.118		RPS2	RPL34	2.98475	2.50048	0.284924
LGALS9	CD47	0.86764	1.04408	0.271298	0.002		RPS2	RPL7A	2.98475	2.31826	0.282667
LGALS9	HAVCR2	0.86764	0.510818	0.239011	0.027		RPS2	RPL17	2.98475	2.78098	0.282322
LGALS9	SLC1A5	0.86764	0.519428	0.201474	0.088		RPS2	RPL29	2.98475	2.4091	0.278107
DKK3	KREMEN1	0.832658	0.158207	0.20814	0.103		RPS2	RPL12	2.98475	2.48205	0.27672
EREG	EGFR	0.831427	0.357487	0.315407	0		RPS2	RPL36AL	2.98475	1.18484	0.275256
EREG	ERBB3	0.831427	0.275178	0.291743	0.022		RPS2	RPL35A	2.98475	2.28699	0.274847
EREG	ERBB2	0.831427	0.524911	0.289398	0.005		RPS2	RPL13A	2.98475	3.04265	0.267327
BMP1	BMPR1A	0.819284	0.220753	0.221289	0.03		RPS2	RPL7	2.98475	2.51083	0.266575
TFPI	F3	0.797253	1.90136	0.307172	0.001		RPS2	UBA52	2.98475	2.52466	0.257485
SLPI	CD4	0.791738	0.705365	0.208075	0.036		RPS2	RPL3	2.98475	2.38141	0.251114
VCL	ITGB5	0.791406	1.05434	0.285112	0.004		RPS2	RPL22	2.98475	2.02255	0.245997
TGFB1	ACVRL1	0.789221	0.364139	0.226614	0.065		RPS2	RPL4	2.98475	2.20337	0.238402
TGFB1	CXCR4	0.789221	0.92914	0.205651	0.138		RPS2	RPL6	2.98475	2.21909	0.237143
LRPAP1	LRP1	0.77676	1.32159	0.288488	0.005		RPS2	RPL39	2.98475	2.86411	0.23427
LRPAP1	SORT1	0.77676	0.584463	0.264672	0.002		RPS2	RPL36A	2.98475	2.29069	0.227848
CDH1	EGFR	0.752999	0.357487	0.386511	0		RPS2	RPL24	2.98475	1.99601	0.209112
CDH1	LRP5	0.752999	0.281055	0.33875	0		RPS2	RPL36	2.98475	2.77974	0.206573
CDH1	ERBB3	0.752999	0.275178	0.333333	0.001		RPS2	RPL22L1	2.98475	0.51174	0.202847
CDH1	PTPRF	0.752999	0.804186	0.306836	0.011		RPS2	RPL13	2.98475	3.41705	0.200758
EFNB2	EPHB4	0.749568	1.20292	0.285429	0.025		C1QB	C2	2.97717	0.961839	0.354955
EFNB2	RHBDL2	0.749568	0.0163521	0.207819	0.009		C1QB	CD33	2.97717	0.126405	0.270305
LMAN1	MCFD2	0.73761	0.747363	0.214533	0.096		C1QB	LRP1	2.97717	1.32159	0.23565
ADAM9	ITGA3	0.727755	1.78235	0.248718	0.046		RPS29	RPL23	2.95835	2.20937	0.374034
ADAM9	ITGAV	0.727755	1.35651	0.220877	0.065		RPS29	RPL18A	2.95835	2.50381	0.369318
ADAM9	ITGA6	0.727755	0.72863	0.212735	0.113		RPS29	RPL7A	2.95835	2.31826	0.367893
ADAM9	ITGB1	0.727755	2.18573	0.204392	0.342		RPS29	RPLP1	2.95835	3.34885	0.365127
COL7A1	ITGA2	0.70169	0.530098	0.290773	0.004		RPS29	RPL26	2.95835	2.20953	0.361032
COL7A1	ITGB1	0.70169	2.18573	0.227596	0.13		RPS29	RPLP2	2.95835	2.85601	0.358382
LAMC1	ITGA1	0.684065	0.644736	0.281796	0.004		RPS29	RPL28	2.95835	3.0789	0.354575
EFEMP2	PLSCR4	0.671313	0.273955	0.295511	0		RPS29	RPL19	2.95835	2.61664	0.349558
LAMA4	ITGAV	0.661125	1.35651	0.231726	0.024		RPS29	RPL13A	2.95835	3.04265	0.340463
PTPN6	CD300LF	0.658767	0.282448	0.219481	0.081		RPS29	RPL34	2.95835	2.50048	0.337308
VWF	SELP	0.647154	0.041058	0.209622	0.09		RPS29	RPL32	2.95835	2.7398	0.337248
VWF	LRP1	0.647154	1.32159	0.20802	0.121		RPS29	RPL13	2.95835	3.41705	0.333884
AGRN	ITGB1	0.644094	2.18573	0.246154	0.089		RPS29	RPL21	2.95835	2.58065	0.333333
ADAM10	CD44	0.636103	1.50736	0.209169	0.067		RPS29	RPL4	2.95835	2.20337	0.33279
PLAT	LRP1	0.612156	1.32159	0.274238	0.014		RPS29	RPL27A	2.95835	2.56464	0.330028
APOD	LEPR	0.611315	0.0472919	0.217277	0.06		RPS29	RPL27	2.95835	2.25829	0.324873
SEMA4D	MET	0.610649	1.81538	0.230971	0.013		RPS29	RPL10	2.95835	3.36296	0.320755
SEMA4D	ERBB2	0.610649	0.524911	0.200463	0.056		RPS29	RPL15	2.95835	2.43647	0.314985
DSC2	DSG2	0.604037	0.890037	0.289308	0.023		RPS29	RPL29	2.95835	2.4091	0.312763
CD55	ADGRE5	0.594034	0.967994	0.213192	0.031		RPS29	RPL11	2.95835	2.57451	0.305296
LTBP1	ITGB5	0.593888	1.05434	0.201635	0.138		RPS29	RPL18	2.95835	2.31218	0.293493
SEMA4B	DCBLD2	0.591449	1.27008	0.248544	0.102		RPS29	RPL23A	2.95835	2.11181	0.271449
PSEN1	CD44	0.585006	1.50736	0.256927	0.007		RPS29	RPL3	2.95835	2.38141	0.271403
PSEN1	NOTCH1	0.585006	0.43199	0.222222	0.052		RPS29	RPL7	2.95835	2.51083	0.271382
INHBA	ACVR1	0.583723	0.278514	0.244246	0.003		RPS29	RPL6	2.95835	2.21909	0.271127
INHBA	ACVR2B	0.583723	0.0581923	0.213828	0.059		RPS29	UBA52	2.95835	2.52466	0.270687
INHBA	BAMBI	0.583723	0.0618643	0.205817	0.1		RPS29	RPL37	2.95835	2.72469	0.268546
LAMA3	ITGA3	0.579739	1.78235	0.213811	0.441		RPS29	RPL12	2.95835	2.48205	0.268293
LAMA3	ITGB4	0.579739	1.18342	0.201049	0.481		RPS29	RPL35A	2.95835	2.28699	0.262341
LTF	TFRC	0.562596	0.693515	0.200596	0.152		RPS29	RPL35	2.95835	2.50961	0.254372
TGFA	ERBB3	0.528141	0.275178	0.295652	0.002		RPS29	RPL10A	2.95835	2.02072	0.244202
TGFA	ERBB2	0.528141	0.524911	0.253165	0.048		RPS29	RPL31	2.95835	2.38295	0.235876
TGFA	EGFR	0.528141	0.357487	0.214939	0.188		RPS29	RPL41	2.95835	3.47604	0.234973
HRAS	CAV1	0.521129	1.40906	0.255754	0.016		RPS29	RPL36	2.95835	2.77974	0.229412
PDGFC	PDGFRA	0.518972	0.445543	0.248109	0.037		RPS29	RPL14	2.95835	1.95667	0.229329
PDGFC	PDGFRB	0.518972	1.13468	0.207921	0.194		RPS29	RPL9	2.95835	2.70275	0.224085
S100B	ALCAM	0.515393	0.681302	0.271505	0.007		RPS29	RPLP0	2.95835	2.67005	0.22293
CCL2	CCR2	0.498727	0.0831681	0.228856	0.086		RPS29	RPL30	2.95835	2.58415	0.2192
CCL2	CCR1	0.498727	0.290303	0.228665	0.044		RPS29	RPL37A	2.95835	3.08922	0.21095
GZMB	IGF2R	0.495087	0.531212	0.282413	0.001		RPS29	RPL38	2.95835	2.27936	0.206897
CSF1	SIRPA	0.488489	0.703572	0.24158	0.013		RPS29	RPL39	2.95835	2.86411	0.204334
CSF1	CSF1R	0.488489	1.09851	0.238231	0.006		RPS18	RPLP1	2.93128	3.34885	0.421462
LTB	TNFRSF1A	0.487138	1.28837	0.212245	0.09		RPS18	RPL23A	2.93128	2.11181	0.420472
EDIL3	ITGB5	0.471681	1.05434	0.334437	0		RPS18	RPL32	2.93128	2.7398	0.394737
EDIL3	ITGAV	0.471681	1.35651	0.201192	0.144		RPS18	RPL41	2.93128	3.47604	0.385561
CCN1	ITGAM	0.450711	0.446297	0.320611	0		RPS18	RPL37	2.93128	2.72469	0.38474
CCN1	ITGA5	0.450711	0.795311	0.289973	0.001		RPS18	RPL18A	2.93128	2.50381	0.384173
CCN1	ITGB5	0.450711	1.05434	0.276836	0.027		RPS18	RPL11	2.93128	2.57451	0.368249
CCN1	CAV1	0.450711	1.40906	0.263158	0.004		RPS18	RPL18	2.93128	2.31218	0.367089
CCN1	ITGAV	0.450711	1.35651	0.245179	0.022		RPS18	RPL17	2.93128	2.78098	0.365289
L1CAM	ITGAV	0.446017	1.35651	0.238832	0.062		RPS18	RPL10A	2.93128	2.02072	0.364318
L1CAM	ERBB2	0.446017	0.524911	0.219547	0.149		RPS18	RPL26	2.93128	2.20953	0.358166
L1CAM	ITGA5	0.446017	0.795311	0.2187	0.023		RPS18	RPL19	2.93128	2.61664	0.356612
SYK	LAT	0.434386	0.256648	0.204614	0.084		RPS18	RPL36A	2.93128	2.29069	0.35082
TNFSF13B	TFRC	0.421449	0.693515	0.213793	0.079		RPS18	RPL10	2.93128	3.36296	0.348966
TNFSF13B	CD40	0.421449	0.55755	0.213699	0.169		RPS18	RPL15	2.93128	2.43647	0.342723
AFDN	NECTIN2	0.416321	0.844818	0.241645	0.018		RPS18	RPL24	2.93128	1.99601	0.336842
AFDN	NECTIN1	0.416321	0.434408	0.229839	0.029		RPS18	RPL3	2.93128	2.38141	0.325714
AFDN	EPHB2	0.416321	0.403503	0.220423	0.048		RPS18	RPL28	2.93128	3.0789	0.310618
AFDN	NECTIN4	0.416321	0.0606478	0.211096	0.105		RPS18	RPLP2	2.93128	2.85601	0.310056
AFDN	F11R	0.416321	0.524966	0.203313	0.085		RPS18	RPL5	2.93128	2.04551	0.302752
PROS1	TYRO3	0.408887	0.0479518	0.233677	0.03		RPS18	RPL14	2.93128	1.95667	0.299174
S100A8	ITGB2	0.397398	1.68938	0.257373	0.016		RPS18	RPL31	2.93128	2.38295	0.299107
S100A8	CD68	0.397398	1.74766	0.245434	0.01		RPS18	RPL23	2.93128	2.20937	0.296784
SEMA3A	NRP2	0.394222	0.611079	0.227433	0.039		RPS18	RPL37A	2.93128	3.08922	0.284247
SEMA3A	PLXNA1	0.394222	0.604205	0.205345	0.112		RPS18	RPL6	2.93128	2.21909	0.283422
SEMA3A	NRP1	0.394222	1.07014	0.202899	0.12		RPS18	RPL35A	2.93128	2.28699	0.281205
IL18	CD48	0.390598	0.302574	0.231195	0.036		RPS18	RPLP0	2.93128	2.67005	0.280936
IL18	IL18R1	0.390598	0.136805	0.216901	0.042		RPS18	RPL29	2.93128	2.4091	0.275956
CXCL11	ACKR3	0.390273	0.249986	0.2393	0.008		RPS18	RPL35	2.93128	2.50961	0.273463
CXCL11	CXCR3	0.390273	0.11502	0.211029	0.083		RPS18	RPL13A	2.93128	3.04265	0.266892
SELPLG	ESAM	0.38266	0.337483	0.243123	0.015		RPS18	RPL30	2.93128	2.58415	0.264559
SELPLG	ITGAM	0.38266	0.446297	0.238908	0.035		RPS18	RPL7A	2.93128	2.31826	0.257319
SELPLG	ITGB2	0.38266	1.68938	0.219482	0.107		RPS18	RPL38	2.93128	2.27936	0.252855
PODXL	SELL	0.37253	0.207941	0.202059	0.193		RPS18	RPL22	2.93128	2.02255	0.25
SPINK1	EGFR	0.372212	0.357487	0.355117	0		RPS18	RPL4	2.93128	2.20337	0.248086
CEACAM6	EGFR	0.366717	0.357487	0.335758	0		RPS18	RPL27	2.93128	2.25829	0.237718
RELN	ITGA3	0.363006	1.78235	0.283444	0.027		RPS18	RPL34	2.93128	2.50048	0.229199
SEMA3B	NRP2	0.361183	0.611079	0.232586	0.02		RPS18	RPL27A	2.93128	2.56464	0.224837
FYN	THY1	0.359683	1.52923	0.256711	0.011		RPS18	RPL12	2.93128	2.48205	0.222222
CLEC2D	KLRB1	0.355869	0.178069	0.257594	0.011		RPS18	RPL7	2.93128	2.51083	0.204687
WNT5A	PTK7	0.355733	0.731425	0.266559	0.029		RPS18	RPL13	2.93128	3.41705	0.201493
WNT5A	FZD1	0.355733	0.325322	0.263823	0.02		RPS19	RPLP2	2.93047	2.85601	0.461173
WNT5A	ANTXR1	0.355733	1.20847	0.219178	0.298		RPS19	RPL11	2.93047	2.57451	0.448763
WNT5A	FZD8	0.355733	0.186456	0.205207	0.176		RPS19	RPL28	2.93047	3.0789	0.405546
EFNA1	EPHA10	0.354289	0.0453396	0.25	0.033		RPS19	RPLP1	2.93047	3.34885	0.400936
CXCL12	CD4	0.348118	0.705365	0.232673	0.021		RPS19	RPL17	2.93047	2.78098	0.377551
FADD	FAS	0.345923	0.293373	0.242243	0.017		RPS19	RPL23	2.93047	2.20937	0.371654
FADD	TRAF2	0.345923	0.251984	0.240602	0.024		RPS19	RPL19	2.93047	2.61664	0.367378
FADD	ABCA1	0.345923	0.516443	0.235837	0.016		RPS19	RPL10	2.93047	3.36296	0.366477
PTGS2	CAV1	0.336295	1.40906	0.211288	0.126		RPS19	RPL26	2.93047	2.20953	0.360584
NPNT	ITGB1	0.335709	2.18573	0.265625	0.046		RPS19	RPL18	2.93047	2.31218	0.359886
EFNB1	EPHB4	0.328072	1.20292	0.240964	0.024		RPS19	RPL37	2.93047	2.72469	0.35
EFNB1	ERBB2	0.328072	0.524911	0.219101	0.04		RPS19	RPL7A	2.93047	2.31826	0.346801
ADAM12	ITGA9	0.325269	0.237757	0.288288	0.002		RPS19	RPL3	2.93047	2.38141	0.341223
JAG2	NOTCH3	0.309129	1.12958	0.308108	0		RPS19	RPL4	2.93047	2.20337	0.33612
JAG2	NOTCH1	0.309129	0.43199	0.268919	0.006		RPS19	RPL12	2.93047	2.48205	0.334586
JAG2	NOTCH4	0.309129	0.23243	0.261084	0.012		RPS19	RPL35	2.93047	2.50961	0.327022
ICAM3	ITGAL	0.308456	0.517035	0.21975	0.063		RPS19	RPL15	2.93047	2.43647	0.325984
ICAM3	ITGB2	0.308456	1.68938	0.213811	0.023		RPS19	RPL18A	2.93047	2.50381	0.323077
ICAM3	CD209	0.308456	0.337618	0.200665	0.107		RPS19	RPL13A	2.93047	3.04265	0.310714
CXCL2	XCR1	0.28621	0.0178593	0.205955	0.009		RPS19	RPL27A	2.93047	2.56464	0.308239
TGFB3	ACVRL1	0.285361	0.364139	0.330097	0		RPS19	RPL37A	2.93047	3.08922	0.30373
TGFB3	TGFBR2	0.285361	0.818205	0.306236	0		RPS19	RPL10A	2.93047	2.02072	0.303207
TGFB3	ENG	0.285361	0.998106	0.284979	0		RPS19	RPL41	2.93047	3.47604	0.301028
TGFB3	ITGB5	0.285361	1.05434	0.210021	0.106		RPS19	RPL35A	2.93047	2.28699	0.299259
CCL8	CCR2	0.277852	0.0831681	0.226902	0.061		RPS19	RPL31	2.93047	2.38295	0.29652
CCL8	CCR1	0.277852	0.290303	0.219741	0.067		RPS19	RPL14	2.93047	1.95667	0.294118
PDGFA	PDGFRB	0.256682	1.13468	0.330413	0		RPS19	RPL32	2.93047	2.7398	0.291874
ADAM17	ITGA5	0.256008	0.795311	0.22853	0.029		RPS19	RPL34	2.93047	2.50048	0.286913
DLL4	NOTCH1	0.249201	0.43199	0.370824	0		RPS19	RPL38	2.93047	2.27936	0.28547
DLL4	NOTCH4	0.249201	0.23243	0.333333	0.001		RPS19	RPL7	2.93047	2.51083	0.284014
DLL4	NOTCH3	0.249201	1.12958	0.324921	0		RPS19	RPL30	2.93047	2.58415	0.280551
AGT	ENPEP	0.245178	0.0548075	0.276723	0.001		RPS19	RPL23A	2.93047	2.11181	0.272989
WNT7B	LRP5	0.244607	0.281055	0.318912	0		RPS19	RPL27	2.93047	2.25829	0.266556
WNT7B	TMED5	0.244607	0.58032	0.296834	0.001		RPS19	RPL29	2.93047	2.4091	0.254098
WNT2	FZD1	0.24229	0.325322	0.352632	0		RPS19	RPL24	2.93047	1.99601	0.252511
WNT2	FZD8	0.24229	0.186456	0.273526	0.009		RPS19	RPL22	2.93047	2.02255	0.245961
WNT2	FZD2	0.24229	0.242946	0.244136	0.017		RPS19	RPLP0	2.93047	2.67005	0.215559
WNT2	FZD7	0.24229	0.120729	0.243429	0.031		RPS19	UBA52	2.93047	2.52466	0.213115
SEMA7A	ITGA1	0.241664	0.644736	0.275287	0.002		RPS19	RPL13	2.93047	3.41705	0.211982
INHBB	ACVR2B	0.238796	0.0581923	0.225806	0.053		RPS19	RPL21	2.93047	2.58065	0.211573
KITLG	KIT	0.238424	0.0827771	0.209951	0.076		RPS19	RPL36A	2.93047	2.29069	0.207773
EFNA5	EPHA2	0.230455	0.249303	0.283286	0.007		VIM	CD44	2.91177	1.50736	0.238032
EFNA5	EPHB2	0.230455	0.403503	0.218107	0.063		VIM	PRKCA	2.91177	0.374553	0.220315
LPL	LRP1	0.226951	1.32159	0.203895	0.146		A2M	MMP2	2.89421	1.96766	0.268503
CD34	SELL	0.223375	0.207941	0.203641	0.167		A2M	LRP1	2.89421	1.32159	0.213008
MFNG	NOTCH2	0.223289	0.645835	0.210014	0.063		SPP1	ITGB5	2.88138	1.05434	0.245171
FARP2	PLXNA3	0.222198	0.513642	0.232278	0.024		SPP1	CD44	2.88138	1.50736	0.238452
CCL20	CCR6	0.219203	0.0910391	0.254325	0.021		SPP1	ITGB7	2.88138	0.277483	0.228571
IL15	IL15RA	0.212272	0.666952	0.21831	0.054		SPP1	ITGA9	2.88138	0.237757	0.226287
VEGFC	ITGA9	0.199169	0.237757	0.222766	0.058		SPP1	ITGA5	2.88138	0.795311	0.200542
VEGFC	FLT1	0.199169	0.412112	0.21509	0.064		ARPC1B	CDH1	2.87934	0.752999	0.322715
VEGFC	NRP2	0.199169	0.611079	0.207343	0.067		ANXA2	EGFR	2.85557	0.357487	0.266187
ADM	GPR84	0.194483	0.0536948	0.218103	0.072		RPS12	RPL15	2.81166	2.43647	0.443163
CXCL8	SDC1	0.189351	1.59624	0.240336	0.053		RPS12	RPLP1	2.81166	3.34885	0.409985
NLGN2	NRXN3	0.18862	0.0553748	0.34372	0		RPS12	RPL26	2.81166	2.20953	0.402032
NLGN2	MDGA1	0.18862	0.0764674	0.298539	0		RPS12	RPL10A	2.81166	2.02072	0.393393
SORBS1	ITGA1	0.179186	0.644736	0.230208	0.022		RPS12	RPL23A	2.81166	2.11181	0.37931
PDCD1LG2	PDCD1	0.176012	0.141333	0.227217	0.04		RPS12	RPL11	2.81166	2.57451	0.36859
SHH	CDON	0.165722	0.0247959	0.23493	0.009		RPS12	RPL32	2.81166	2.7398	0.364094
SERPINE2	LRP1	0.162081	1.32159	0.279009	0.002		RPS12	RPL24	2.81166	1.99601	0.351714
EFNA4	EPHA10	0.15591	0.0453396	0.236508	0.017		RPS12	RPL19	2.81166	2.61664	0.351234
ANGPT2	TIE1	0.155131	0.138593	0.350126	0.002		RPS12	RPL41	2.81166	3.47604	0.331404
ANGPT2	TEK	0.155131	0.0649042	0.282366	0.005		RPS12	RPL10	2.81166	3.36296	0.329773
HLA-G	KLRC1	0.154627	0.0361322	0.247788	0.005		RPS12	RPL17	2.81166	2.78098	0.329134
HLA-G	CD4	0.154627	0.705365	0.229211	0.033		RPS12	RPL18	2.81166	2.31218	0.327078
HLA-G	LILRB1	0.154627	0.0390269	0.209989	0.138		RPS12	RPL13A	2.81166	3.04265	0.321859
NRG1	ERBB2	0.15103	0.524911	0.256039	0.027		RPS12	RPL18A	2.81166	2.50381	0.317204
NRG1	LGR4	0.15103	0.17744	0.24173	0.028		RPS12	RPL4	2.81166	2.20337	0.309748
RGMB	BMPR1B	0.150342	0.0321082	0.266033	0.004		RPS12	RPL35A	2.81166	2.28699	0.305158
FGF2	SDC3	0.14802	0.674656	0.213376	0.041		RPS12	RPL28	2.81166	3.0789	0.3
FGF2	CD44	0.14802	1.50736	0.206965	0.056		RPS12	RPL37	2.81166	2.72469	0.3
FGF2	FGFR1	0.14802	0.336106	0.20396	0.133		RPS12	RPL36A	2.81166	2.29069	0.299383
PIGA	PIGR	0.146755	0.676133	0.235503	0.075		RPS12	RPL7A	2.81166	2.31826	0.299065
CGN	OCLN	0.143803	0.150728	0.281541	0		RPS12	RPL14	2.81166	1.95667	0.29053
CGN	F11R	0.143803	0.524966	0.248819	0.032		RPS12	RPL23	2.81166	2.20937	0.285511
ANOS1	SDC2	0.132178	0.571614	0.253602	0.006		RPS12	RPL35	2.81166	2.50961	0.283892
CXCL17	GPR35	0.129523	0.193479	0.216842	0.065		RPS12	RPL6	2.81166	2.21909	0.283478
SLIT2	ROBO1	0.126633	0.339712	0.220225	0.044		RPS12	RPL31	2.81166	2.38295	0.280172
SLIT2	ROBO2	0.126633	0.0569201	0.201143	0.148		RPS12	RPLP2	2.81166	2.85601	0.279786
CEACAM1	EGFR	0.123585	0.357487	0.210199	0.106		RPS12	RPL34	2.81166	2.50048	0.277512
FGF7	FGFR1	0.117033	0.336106	0.21059	0.177		RPS12	RPL12	2.81166	2.48205	0.273973
GPC3	LRP1	0.107733	1.32159	0.26204	0.006		RPS12	RPLP0	2.81166	2.67005	0.264516
HBEGF	EGFR	0.0994309	0.357487	0.242492	0.013		RPS12	RPL22	2.81166	2.02255	0.25734
HBEGF	ERBB2	0.0994309	0.524911	0.22602	0.033		RPS12	RPL3	2.81166	2.38141	0.252632
COL4A4	CD47	0.0978756	1.04408	0.248711	0.003		RPS12	RPL30	2.81166	2.58415	0.248796
COL4A4	ITGA2	0.0978756	0.530098	0.246311	0.023		RPS12	RPL37A	2.81166	3.08922	0.244733
SEMA4F	NRP2	0.0973412	0.611079	0.230769	0.009		RPS12	RPL27A	2.81166	2.56464	0.24349
SPTBN2	PTPRA	0.0971375	0.648412	0.2475	0.032		RPS12	RPL5	2.81166	2.04551	0.242321
TGFB2	ACVR1	0.0969815	0.278514	0.249417	0.013		RPS12	RPL38	2.81166	2.27936	0.239748
ANGPT1	ITGA5	0.0958277	0.795311	0.238842	0.018		RPS12	RPL29	2.81166	2.4091	0.231565
ANGPT1	TIE1	0.0958277	0.138593	0.223404	0.045		RPS12	RPL13	2.81166	3.41705	0.217456
CCL14	CCR1	0.0926596	0.290303	0.228516	0.05		RPS12	RPL26L1	2.81166	0.330681	0.213068
GDF11	ACVR2B	0.0907431	0.0581923	0.206077	0.13		RPS12	RPL9	2.81166	2.70275	0.206186
DLL1	NOTCH3	0.0849664	1.12958	0.211217	0.096		RPS12	RPL21	2.81166	2.58065	0.203419
IGF1	IGF1R	0.0843314	0.354511	0.206544	0.117		RPS27A	RPL37A	2.79281	3.08922	0.402957
CCN3	NOTCH1	0.0800159	0.43199	0.261272	0.009		RPS27A	RPL30	2.79281	2.58415	0.383094
ANG	EGFR	0.0727247	0.357487	0.245305	0.009		RPS27A	RPL23	2.79281	2.20937	0.374233
HP	ASGR2	0.0713666	0.014746	0.204819	0.021		RPS27A	RPLP0	2.79281	2.67005	0.362039
IL34	CSF1R	0.070281	1.09851	0.208564	0.115		RPS27A	RPL37	2.79281	2.72469	0.355346
CSF2	CSF1R	0.0700173	1.09851	0.235602	0.004		RPS27A	SEM1	2.79281	1.25658	0.332011
CSF2	IL3RA	0.0700173	0.107685	0.212088	0.105		RPS27A	RPLP2	2.79281	2.85601	0.331927
CSF2	CSF2RB	0.0700173	0.280464	0.201923	0.145		RPS27A	RPL31	2.79281	2.38295	0.330317
NPTX2	NPTXR	0.0688733	0.0794279	0.224099	0.06		RPS27A	RPL22	2.79281	2.02255	0.324125
NXPH3	NRXN3	0.0589152	0.0553748	0.261663	0.005		RPS27A	PSMA7	2.79281	1.21208	0.322835
PDGFD	PDGFRB	0.0575327	1.13468	0.28	0.004		RPS27A	RPL23A	2.79281	2.11181	0.32029
PDGFD	PDGFRA	0.0575327	0.445543	0.25641	0.011		RPS27A	RPL36AL	2.79281	1.18484	0.315412
TNFSF4	TNFRSF4	0.0566081	0.346359	0.206549	0.103		RPS27A	UBE2E3	2.79281	1.41818	0.312903
TNFSF4	TRAF2	0.0566081	0.251984	0.205076	0.144		RPS27A	RPL36A	2.79281	2.29069	0.309748
IL1B	IL1R2	0.0553769	0.120989	0.282842	0		RPS27A	UHRF1	2.79281	0.20652	0.307801
IL1B	IL1RAP	0.0553769	0.144584	0.215094	0.158		RPS27A	RNF181	2.79281	0.739563	0.307692
IL1B	IL1R1	0.0553769	0.82285	0.208477	0.042		RPS27A	RPL38	2.79281	2.27936	0.305882
NTN1	ADORA2B	0.0542652	0.0926514	0.242873	0.023		RPS27A	UBE2C	2.79281	0.497845	0.295393
DKK1	KREMEN1	0.052866	0.158207	0.262394	0.009		RPS27A	PSMC4	2.79281	0.562118	0.294821
TF	LDLR	0.0527006	0.231398	0.236686	0.021		RPS27A	PSMC2	2.79281	1.48036	0.28882
TF	HFE	0.0527006	0.111479	0.225527	0.048		RPS27A	HERC3	2.79281	0.115571	0.287898
BTC	ERBB2	0.0488611	0.524911	0.216113	0.1		RPS27A	RPL8	2.79281	2.88547	0.285714
BTC	ERBB3	0.0488611	0.275178	0.20607	0.174		RPS27A	RPL10A	2.79281	2.02072	0.281729
FGF11	FGFR1	0.0450561	0.336106	0.296296	0		RPS27A	RPL11	2.79281	2.57451	0.280303
FGF11	FGFR2	0.0450561	0.0426821	0.256671	0.006		RPS27A	RPL12	2.79281	2.48205	0.276042
CCL7	CCR1	0.0443951	0.290303	0.233259	0.048		RPS27A	RPL10	2.79281	3.36296	0.273548
BMP8B	PLAUR	0.0440106	0.882468	0.245593	0.023		RPS27A	RPL14	2.79281	1.95667	0.272
RGMA	NEO1	0.0431741	0.175812	0.285307	0.003		RPS27A	RPL26	2.79281	2.20953	0.265873
SCT	GPR84	0.0426014	0.0536948	0.203412	0.114		RPS27A	RPL17	2.79281	2.78098	0.263238
PCSK9	LDLR	0.0418495	0.231398	0.260741	0.021		RPS27A	PSMD12	2.79281	0.418645	0.262774
PCSK9	APLP2	0.0418495	1.78902	0.215126	0.094		RPS27A	MAEA	2.79281	0.406656	0.262016
BTLA	CD247	0.0416619	0.297566	0.315665	0		RPS27A	RPL41	2.79281	3.47604	0.261773
BTLA	CD79A	0.0416619	0.156242	0.254645	0.012		RPS27A	XIAP	2.79281	0.35048	0.261468
TNF	TNFRSF21	0.0370329	0.537838	0.221809	0.04		RPS27A	PJA1	2.79281	0.1525	0.260579
TNF	NOTCH1	0.0370329	0.43199	0.208183	0.05		RPS27A	UBE2T	2.79281	0.209675	0.26015
OSM	OSMR	0.0339619	0.436118	0.221527	0.026		RPS27A	UBE2S	2.79281	0.481121	0.25816
COL4A5	CD93	0.0330459	0.661275	0.23903	0.022		RPS27A	RPL27	2.79281	2.25829	0.257962
SEMA4G	PLXNB2	0.030542	1.42743	0.291118	0		RPS27A	PSMB2	2.79281	1.02448	0.25641
TNFSF11	LGR4	0.030162	0.17744	0.215504	0.033		RPS27A	RPL32	2.79281	2.7398	0.25625
DEFB4A	CCR6	0.0300599	0.0910391	0.201667	0.13		RPS27A	UBE2M	2.79281	0.739589	0.255988
COL4A3	ITGA3	0.029207	1.78235	0.273585	0		RPS27A	RPL15	2.79281	2.43647	0.251082
COL4A3	ITGA2	0.029207	0.530098	0.261153	0.006		RPS27A	PSMD8	2.79281	0.840735	0.25063
COL4A3	CD47	0.029207	1.04408	0.25	0.009		RPS27A	PSMD14	2.79281	0.522801	0.248862
COL4A3	ITGA1	0.029207	0.644736	0.207605	0.022		RPS27A	RNF19B	2.79281	0.395158	0.248164
NGF	TRPV1	0.0290791	0.0377746	0.25	0.01		RPS27A	RPL28	2.79281	3.0789	0.247761
FGF1	FGFR2	0.0276466	0.0426821	0.202399	0.074		RPS27A	RPL19	2.79281	2.61664	0.247632
POMC	GPR84	0.0245726	0.0536948	0.228337	0.017		RPS27A	RBCK1	2.79281	0.815839	0.246575
POMC	MC1R	0.0245726	0.0760536	0.211581	0.055		RPS27A	RNF141	2.79281	0.288556	0.246459
ZP3	EGFR	0.0219654	0.357487	0.242038	0.003		RPS27A	SIAH1	2.79281	0.192621	0.244792
PCSK1N	GPR171	0.0219604	0.0431865	0.202899	0.059		RPS27A	SYVN1	2.79281	0.485099	0.24422
BMP7	ACVR1	0.0197575	0.278514	0.20339	0.013		RPS27A	RPL22L1	2.79281	0.51174	0.243972
OMG	NGFR	0.0193727	0.0281711	0.218919	0.009		RPS27A	UBE2N	2.79281	0.588226	0.24159
PROC	ITGAM	0.0147336	0.446297	0.204142	0.011		RPS27A	ANAPC11	2.79281	1.07193	0.241335
EGF	ERBB3	0.0124219	0.275178	0.233684	0.002		RPS27A	PSMD2	2.79281	0.755753	0.240964
EGF	ERBB2	0.0124219	0.524911	0.22956	0		RPS27A	UBE2D2	2.79281	0.617225	0.239496
PIP	AQP5	0.00766207	0.0348744	0.243506	0.009		RPS27A	RPL18	2.79281	2.31218	0.235516
							RPS27A	RPLP1	2.79281	3.34885	0.233957
							RPS27A	RNF6	2.79281	0.234729	0.233196
							RPS27A	BARD1	2.79281	0.113129	0.232406
							RPS27A	RPL24	2.79281	1.99601	0.230137
							RPS27A	RPL34	2.79281	2.50048	0.229814
							RPS27A	ADRM1	2.79281	0.879905	0.228571
							RPS27A	TRIM65	2.79281	0.259052	0.228454
							RPS27A	RFFL	2.79281	0.230487	0.228045
							RPS27A	PSMD11	2.79281	0.468794	0.227273
							RPS27A	PSMB5	2.79281	0.601879	0.227008
							RPS27A	TRIM47	2.79281	0.799998	0.22585
							RPS27A	PEX10	2.79281	0.264473	0.225765
							RPS27A	PSMA2	2.79281	1.03634	0.225755
							RPS27A	TRIM6	2.79281	0.0704248	0.225634
							RPS27A	BRCA1	2.79281	0.103536	0.225284
							RPS27A	NFXL1	2.79281	0.0994825	0.225214
							RPS27A	SMURF1	2.79281	0.665315	0.225146
							RPS27A	PSMA3	2.79281	0.67509	0.222222
							RPS27A	RPL27A	2.79281	2.56464	0.222222
							RPS27A	UBE3B	2.79281	0.23421	0.221935
							RPS27A	RPL39L	2.79281	0.46332	0.221849
							RPS27A	RNF7	2.79281	0.722299	0.22178
							RPS27A	UBE2A	2.79281	0.485631	0.220134
							RPS27A	NEDD4L	2.79281	0.202273	0.21987
							RPS27A	TRIM7	2.79281	0.105954	0.219212
							RPS27A	RPL35A	2.79281	2.28699	0.218919
							RPS27A	PSMD6	2.79281	0.406876	0.21657
							RPS27A	UBE2L5	2.79281	0.03282	0.216509
							RPS27A	RNF32	2.79281	0.0299016	0.214464
							RPS27A	TRIM13	2.79281	0.239441	0.214461
							RPS27A	RNF214	2.79281	0.114994	0.21347
							RPS27A	TRIM25	2.79281	0.349773	0.212996
							RPS27A	RBX1	2.79281	1.01891	0.212934
							RPS27A	TRAF2	2.79281	0.251984	0.212766
							RPS27A	PCGF6	2.79281	0.0844408	0.212658
							RPS27A	RNF39	2.79281	0.0438524	0.211718
							RPS27A	CBLL1	2.79281	0.252079	0.210875
							RPS27A	TRIM4	2.79281	0.323352	0.210526
							RPS27A	ZFPL1	2.79281	0.35578	0.210383
							RPS27A	SH3RF1	2.79281	0.187203	0.21037
							RPS27A	UBE3C	2.79281	0.381033	0.210243
							RPS27A	PSMD3	2.79281	0.590561	0.209929
							RPS27A	TRAF3	2.79281	0.227487	0.207775
							RPS27A	PSMD7	2.79281	0.587816	0.207447
							RPS27A	RPL6	2.79281	2.21909	0.206954
							RPS27A	UBE2R2	2.79281	0.456929	0.204509
							RPS27A	PSMA6	2.79281	0.965932	0.20438
							RPS27A	ZNRF2	2.79281	0.268837	0.203922
							RPS27A	RPL26L1	2.79281	0.330681	0.203704
							RPS27A	UBE2J2	2.79281	0.469164	0.202916
							RPS27A	SH3RF2	2.79281	0.0815445	0.202006
							RPS27A	KCMF1	2.79281	0.567307	0.20121
							RPS27A	BFAR	2.79281	0.357944	0.201038
							RPS27A	RNF19A	2.79281	0.439459	0.201011
							RPS27A	TRIM36	2.79281	0.048008	0.200777
							RPS27A	RPL35	2.79281	2.50961	0.200603
							RPS27A	RNF135	2.79281	0.318404	0.200489
							RPS27A	RNF208	2.79281	0.100987	0.200489
							RPS28	RPL37	2.74413	2.72469	0.436426
							RPS28	RPLP1	2.74413	3.34885	0.386399
							RPS28	RPL11	2.74413	2.57451	0.385787
							RPS28	RPL19	2.74413	2.61664	0.380586
							RPS28	RPL32	2.74413	2.7398	0.379433
							RPS28	RPL28	2.74413	3.0789	0.363636
							RPS28	RPL14	2.74413	1.95667	0.363475
							RPS28	RPL6	2.74413	2.21909	0.357143
							RPS28	RPL26	2.74413	2.20953	0.355167
							RPS28	RPL18A	2.74413	2.50381	0.344239
							RPS28	RPL35A	2.74413	2.28699	0.321267
							RPS28	RPL18	2.74413	2.31218	0.320885
							RPS28	RPL7A	2.74413	2.31826	0.320661
							RPS28	RPL15	2.74413	2.43647	0.316119
							RPS28	RPL10A	2.74413	2.02072	0.313235
							RPS28	RPL23A	2.74413	2.11181	0.309172
							RPS28	RPL41	2.74413	3.47604	0.309172
							RPS28	RPL23	2.74413	2.20937	0.308271
							RPS28	RPLP2	2.74413	2.85601	0.308239
							RPS28	RPL10	2.74413	3.36296	0.300406
							RPS28	RPL29	2.74413	2.4091	0.29703
							RPS28	RPL31	2.74413	2.38295	0.295008
							RPS28	RPL24	2.74413	1.99601	0.289941
							RPS28	RPL36A	2.74413	2.29069	0.276899
							RPS28	RPL17	2.74413	2.78098	0.274016
							RPS28	RPL27A	2.74413	2.56464	0.272476
							RPS28	RPL3	2.74413	2.38141	0.264432
							RPS28	RPL37A	2.74413	3.08922	0.263793
							RPS28	RPL13A	2.74413	3.04265	0.261618
							RPS28	RPL27	2.74413	2.25829	0.256579
							RPS28	RPL34	2.74413	2.50048	0.253682
							RPS28	RPL35	2.74413	2.50961	0.237942
							RPS28	RPL4	2.74413	2.20337	0.237209
							RPS28	RPL38	2.74413	2.27936	0.235197
							RPS28	RPL13	2.74413	3.41705	0.23511
							RPS28	RPL9	2.74413	2.70275	0.225
							RPS28	RPL30	2.74413	2.58415	0.206169
							RPS28	RPLP0	2.74413	2.67005	0.200321
							HLA-DRB1	CD4	2.7369	0.705365	0.409091
							HLA-DRB1	CD81	2.7369	2.127	0.40868
							HLA-DRB1	CD53	2.7369	0.96959	0.388704
							HLA-DRB1	CTSS	2.7369	1.65108	0.383798
							HLA-DRB1	LGMN	2.7369	1.37921	0.314626
							HLA-DRB1	CTSL	2.7369	1.22491	0.278689
							HLA-DRB1	CD37	2.7369	0.585238	0.222222
							HLA-DPA1	CTSS	2.71943	1.65108	0.325337
							HLA-DPA1	LGMN	2.71943	1.37921	0.213018
							HLA-DPA1	CD3G	2.71943	0.222775	0.206081
							RPS8	RPL11	2.71124	2.57451	0.494012
							RPS8	RPL23A	2.71124	2.11181	0.475728
							RPS8	RPL26	2.71124	2.20953	0.468254
							RPS8	RPL10A	2.71124	2.02072	0.46049
							RPS8	RPL10	2.71124	3.36296	0.439394
							RPS8	RPL41	2.71124	3.47604	0.430108
							RPS8	RPL17	2.71124	2.78098	0.429812
							RPS8	RPL18	2.71124	2.31218	0.421053
							RPS8	RPL18A	2.71124	2.50381	0.41206
							RPS8	RPL19	2.71124	2.61664	0.407068
							RPS8	RPL15	2.71124	2.43647	0.404959
							RPS8	RPLP2	2.71124	2.85601	0.404853
							RPS8	RPL37	2.71124	2.72469	0.4
							RPS8	RPLP1	2.71124	3.34885	0.393782
							RPS8	RPL23	2.71124	2.20937	0.385733
							RPS8	RPL31	2.71124	2.38295	0.378162
							RPS8	RPL32	2.71124	2.7398	0.37106
							RPS8	RPL24	2.71124	1.99601	0.370274
							RPS8	RPL12	2.71124	2.48205	0.366154
							RPS8	RPL36A	2.71124	2.29069	0.363762
							RPS8	RPL28	2.71124	3.0789	0.360385
							RPS8	RPL35A	2.71124	2.28699	0.350832
							RPS8	RPL14	2.71124	1.95667	0.337094
							RPS8	RPL7A	2.71124	2.31826	0.332425
							RPS8	RPL4	2.71124	2.20337	0.322057
							RPS8	RPL34	2.71124	2.50048	0.316156
							RPS8	RPL35	2.71124	2.50961	0.307163
							RPS8	RPL30	2.71124	2.58415	0.30226
							RPS8	RPL3	2.71124	2.38141	0.298033
							RPS8	RPL38	2.71124	2.27936	0.297071
							RPS8	RPL37A	2.71124	3.08922	0.295455
							RPS8	RPL5	2.71124	2.04551	0.289941
							RPS8	RPLP0	2.71124	2.67005	0.283541
							RPS8	RPL29	2.71124	2.4091	0.281871
							RPS8	RPL27	2.71124	2.25829	0.28125
							RPS8	RPL7	2.71124	2.51083	0.272851
							RPS8	RPL22	2.71124	2.02255	0.269287
							RPS8	RPL13A	2.71124	3.04265	0.268428
							RPS8	RPL27A	2.71124	2.56464	0.263218
							RPS8	RPL6	2.71124	2.21909	0.235294
							RPS8	RPL22L1	2.71124	0.51174	0.224732
							RPS8	RPL8	2.71124	2.88547	0.21978
							RPS8	RPL26L1	2.71124	0.330681	0.217073
							RPS8	UBA52	2.71124	2.52466	0.207248
							RPS11	RPLP1	2.6919	3.34885	0.425743
							RPS11	RPL28	2.6919	3.0789	0.412727
							RPS11	RPL18A	2.6919	2.50381	0.383915
							RPS11	RPL3	2.6919	2.38141	0.374468
							RPS11	RPL13A	2.6919	3.04265	0.372549
							RPS11	RPL7A	2.6919	2.31826	0.365419
							RPS11	RPL19	2.6919	2.61664	0.352665
							RPS11	RPLP2	2.6919	2.85601	0.337349
							RPS11	RPL18	2.6919	2.31218	0.336232
							RPS11	RPL26	2.6919	2.20953	0.328402
							RPS11	RPL15	2.6919	2.43647	0.326765
							RPS11	RPL37	2.6919	2.72469	0.307818
							RPS11	RPL23	2.6919	2.20937	0.305772
							RPS11	RPL29	2.6919	2.4091	0.303835
							RPS11	RPL27A	2.6919	2.56464	0.296784
							RPS11	RPL11	2.6919	2.57451	0.294893
							RPS11	RPL10	2.6919	3.36296	0.288889
							RPS11	RPL41	2.6919	3.47604	0.281203
							RPS11	RPL35A	2.6919	2.28699	0.271493
							RPS11	RPL17	2.6919	2.78098	0.261789
							RPS11	RPL32	2.6919	2.7398	0.260575
							RPS11	RPL14	2.6919	1.95667	0.260274
							RPS11	RPL21	2.6919	2.58065	0.259406
							RPS11	RPL10A	2.6919	2.02072	0.25
							RPS11	RPL27	2.6919	2.25829	0.249573
							RPS11	RPL4	2.6919	2.20337	0.247961
							RPS11	RPL23A	2.6919	2.11181	0.241983
							RPS11	RPL38	2.6919	2.27936	0.240069
							RPS11	RPL13	2.6919	3.41705	0.239737
							RPS11	RPL7	2.6919	2.51083	0.236707
							RPS11	RPL31	2.6919	2.38295	0.235736
							RPS11	RPL24	2.6919	1.99601	0.235641
							RPS11	RPL35	2.6919	2.50961	0.224252
							RPS11	RPL36A	2.6919	2.29069	0.22082
							RPS11	RPL34	2.6919	2.50048	0.217608
							RPS11	UBA52	2.6919	2.52466	0.216524
							RPS11	RPL5	2.6919	2.04551	0.206581
							RPS6	RPL13A	2.6582	3.04265	0.392786
							RPS6	RPL7A	2.6582	2.31826	0.386157
							RPS6	RPL34	2.6582	2.50048	0.373585
							RPS6	RPL26	2.6582	2.20953	0.363359
							RPS6	RPL21	2.6582	2.58065	0.342553
							RPS6	RPL15	2.6582	2.43647	0.32947
							RPS6	RPL32	2.6582	2.7398	0.321429
							RPS6	RPL18A	2.6582	2.50381	0.316401
							RPS6	RPLP1	2.6582	3.34885	0.313456
							RPS6	RPL27A	2.6582	2.56464	0.31055
							RPS6	RPL29	2.6582	2.4091	0.292647
							RPS6	RPL19	2.6582	2.61664	0.292169
							RPS6	RPL10	2.6582	3.36296	0.287308
							RPS6	RPL11	2.6582	2.57451	0.284539
							RPS6	RPL23	2.6582	2.20937	0.283951
							RPS6	RPL13	2.6582	3.41705	0.277683
							RPS6	RPL41	2.6582	3.47604	0.275602
							RPS6	RPLP2	2.6582	2.85601	0.272334
							RPS6	RPL35A	2.6582	2.28699	0.269697
							RPS6	RPL3	2.6582	2.38141	0.2643
							RPS6	RPL23A	2.6582	2.11181	0.264179
							RPS6	RPL27	2.6582	2.25829	0.253886
							RPS6	RPL18	2.6582	2.31218	0.247619
							RPS6	RPL31	2.6582	2.38295	0.246951
							RPS6	RPL7	2.6582	2.51083	0.245217
							RPS6	RPL4	2.6582	2.20337	0.24183
							RPS6	RPL9	2.6582	2.70275	0.241265
							RPS6	RPL28	2.6582	3.0789	0.241158
							RPS6	RPL24	2.6582	1.99601	0.241071
							RPS6	RPL38	2.6582	2.27936	0.24
							RPS6	RPL37	2.6582	2.72469	0.23913
							RPS6	RPL10A	2.6582	2.02072	0.235549
							RPS6	RPLP0	2.6582	2.67005	0.234375
							RPS6	UBA52	2.6582	2.52466	0.230435
							RPS6	RPL37A	2.6582	3.08922	0.217163
							RPS6	RPL12	2.6582	2.48205	0.21558
							RPS6	RPL36	2.6582	2.77974	0.212766
							RPS6	RPL35	2.6582	2.50961	0.209917
							RPS6	RPL17	2.6582	2.78098	0.200935
							HLA-E	CD3G	2.60959	0.222775	0.254098
							HLA-E	CD247	2.60959	0.297566	0.215603
							HLA-E	CD3E	2.60959	0.518878	0.210448
							HLA-E	CD8A	2.60959	0.473033	0.202817
							HLA-E	CD3D	2.60959	0.453116	0.202003
							RPS24	RPL36A	2.59986	2.29069	0.384984
							RPS24	RPLP0	2.59986	2.67005	0.378194
							RPS24	RPL24	2.59986	1.99601	0.342939
							RPS24	RPL38	2.59986	2.27936	0.342715
							RPS24	RPL37A	2.59986	3.08922	0.341794
							RPS24	RPL23	2.59986	2.20937	0.313559
							RPS24	RPL30	2.59986	2.58415	0.307818
							RPS24	RPL22	2.59986	2.02255	0.291595
							RPS24	RPLP1	2.59986	3.34885	0.28629
							RPS24	RPL37	2.59986	2.72469	0.256662
							RPS24	RPLP2	2.59986	2.85601	0.251276
							RPS24	RPL12	2.59986	2.48205	0.248377
							RPS24	RPL32	2.59986	2.7398	0.245171
							RPS24	RPL23A	2.59986	2.11181	0.243421
							RPS24	RPL26	2.59986	2.20953	0.237203
							RPS24	RPL26L1	2.59986	0.330681	0.234551
							RPS24	RPL34	2.59986	2.50048	0.229167
							RPS24	RPL36AL	2.59986	1.18484	0.2288
							RPS24	RPL8	2.59986	2.88547	0.227336
							RPS24	RPL6	2.59986	2.21909	0.224719
							RPS24	RPL39L	2.59986	0.46332	0.221509
							RPS24	RPL41	2.59986	3.47604	0.219355
							RPS24	RPL27A	2.59986	2.56464	0.218905
							RPS24	RPL35	2.59986	2.50961	0.218796
							RPS21	RPL37A	2.58823	3.08922	0.413636
							RPS21	RPLP0	2.58823	2.67005	0.399123
							RPS21	RPL30	2.58823	2.58415	0.382932
							RPS21	RPL38	2.58823	2.27936	0.325052
							RPS21	RPL36A	2.58823	2.29069	0.300935
							RPS21	RPL23	2.58823	2.20937	0.279933
							RPS21	RPL12	2.58823	2.48205	0.256303
							RPS21	RPL24	2.58823	1.99601	0.249589
							RPS21	RPL31	2.58823	2.38295	0.233444
							RPS21	RPLP2	2.58823	2.85601	0.232877
							RPS21	RPL37	2.58823	2.72469	0.222597
							RPS21	RPLP1	2.58823	3.34885	0.212963
							RPS21	RPL22	2.58823	2.02255	0.209979
							RPS21	RPL17	2.58823	2.78098	0.207612
							RPS21	RPL41	2.58823	3.47604	0.205607
							RPS21	RPL8	2.58823	2.88547	0.201695
							RPS15	RPL18A	2.58334	2.50381	0.441261
							RPS15	RPL10	2.58334	3.36296	0.437412
							RPS15	RPL10A	2.58334	2.02072	0.417533
							RPS15	RPL15	2.58334	2.43647	0.413793
							RPS15	RPL18	2.58334	2.31218	0.399449
							RPS15	RPL41	2.58334	3.47604	0.399408
							RPS15	RPL19	2.58334	2.61664	0.395044
							RPS15	RPL11	2.58334	2.57451	0.392405
							RPS15	RPL28	2.58334	3.0789	0.380349
							RPS15	RPL26	2.58334	2.20953	0.377778
							RPS15	RPL23A	2.58334	2.11181	0.36903
							RPS15	RPL17	2.58334	2.78098	0.367925
							RPS15	RPL32	2.58334	2.7398	0.364228
							RPS15	RPLP1	2.58334	3.34885	0.349296
							RPS15	RPL31	2.58334	2.38295	0.348529
							RPS15	RPL35A	2.58334	2.28699	0.346264
							RPS15	RPL29	2.58334	2.4091	0.343407
							RPS15	RPL37	2.58334	2.72469	0.340807
							RPS15	RPLP2	2.58334	2.85601	0.32345
							RPS15	RPL13A	2.58334	3.04265	0.31457
							RPS15	RPL7A	2.58334	2.31826	0.301059
							RPS15	RPL35	2.58334	2.50961	0.286378
							RPS15	RPL14	2.58334	1.95667	0.276923
							RPS15	RPL27A	2.58334	2.56464	0.272374
							RPS15	RPL3	2.58334	2.38141	0.271478
							RPS15	RPL23	2.58334	2.20937	0.268392
							RPS15	RPL37A	2.58334	3.08922	0.268371
							RPS15	RPL30	2.58334	2.58415	0.264151
							RPS15	RPL5	2.58334	2.04551	0.262982
							RPS15	RPL24	2.58334	1.99601	0.259109
							RPS15	RPL4	2.58334	2.20337	0.254015
							RPS15	RPL7	2.58334	2.51083	0.25
							RPS15	RPL27	2.58334	2.25829	0.248109
							RPS15	RPL36A	2.58334	2.29069	0.241774
							RPS15	RPL21	2.58334	2.58065	0.241497
							RPS15	RPLP0	2.58334	2.67005	0.227273
							RPS15	RPL34	2.58334	2.50048	0.225185
							RPS15	RPL12	2.58334	2.48205	0.210692
							RPS15	UBA52	2.58334	2.52466	0.209184
							LYZ	ITGAL	2.53537	0.517035	0.232456
							UBA52	RNF40	2.52466	0.463757	0.254109
							UBA52	UBE2I	2.52466	0.992133	0.250996
							UBA52	RNF187	2.52466	0.754188	0.248366
							UBA52	TOPORS	2.52466	0.0965584	0.243243
							UBA52	PSMA4	2.52466	1.15401	0.237467
							UBA52	TRIM24	2.52466	0.195031	0.232558
							UBA52	RC3H1	2.52466	0.200696	0.231847
							UBA52	TRIP12	2.52466	0.729871	0.228916
							UBA52	CBLL1	2.52466	0.252079	0.228327
							UBA52	RNF19A	2.52466	0.439459	0.225617
							UBA52	PSMB3	2.52466	1.34248	0.223011
							UBA52	MAP3K1	2.52466	0.210851	0.221348
							UBA52	PSMD13	2.52466	0.9049	0.220532
							UBA52	RNF168	2.52466	0.238568	0.220436
							UBA52	TRIM69	2.52466	0.466198	0.218673
							UBA52	RNF20	2.52466	0.230754	0.218566
							UBA52	UBE2D1	2.52466	0.443751	0.217494
							UBA52	PSMC6	2.52466	0.615132	0.215736
							UBA52	HERC1	2.52466	0.30305	0.21564
							UBA52	PSMA1	2.52466	1.07087	0.215305
							UBA52	TRIM52	2.52466	0.0907165	0.214781
							UBA52	TRIM41	2.52466	0.209359	0.214379
							UBA52	PSMC5	2.52466	1.04665	0.214374
							UBA52	UBE2L5	2.52466	0.03282	0.214198
							UBA52	RAD18	2.52466	0.112141	0.210767
							UBA52	RING1	2.52466	0.580206	0.210127
							UBA52	RLIM	2.52466	0.296272	0.208817
							UBA52	VPS18	2.52466	0.22438	0.208108
							UBA52	TRIM23	2.52466	0.102365	0.206508
							UBA52	DZIP3	2.52466	0.0854139	0.206243
							UBA52	WWP1	2.52466	0.235497	0.204576
							UBA52	WDSUB1	2.52466	0.0877357	0.204433
							UBA52	MDM2	2.52466	0.505432	0.204128
							UBA52	RLF	2.52466	0.0917801	0.201205
							RPS14	RPL7A	2.52185	2.31826	0.395626
							RPS14	RPLP1	2.52185	3.34885	0.372213
							RPS14	RPL11	2.52185	2.57451	0.359699
							RPS14	RPL19	2.52185	2.61664	0.358844
							RPS14	RPL15	2.52185	2.43647	0.357664
							RPS14	RPL26	2.52185	2.20953	0.330144
							RPS14	RPL28	2.52185	3.0789	0.325279
							RPS14	RPL4	2.52185	2.20337	0.31028
							RPS14	RPL35A	2.52185	2.28699	0.302676
							RPS14	RPL18A	2.52185	2.50381	0.294656
							RPS14	RPL32	2.52185	2.7398	0.29222
							RPS14	RPL37	2.52185	2.72469	0.291958
							RPS14	RPL13A	2.52185	3.04265	0.287449
							RPS14	RPL10A	2.52185	2.02072	0.283871
							RPS14	RPLP2	2.52185	2.85601	0.275542
							RPS14	RPL18	2.52185	2.31218	0.269231
							RPS14	RPL34	2.52185	2.50048	0.262264
							RPS14	RPL3	2.52185	2.38141	0.257019
							RPS14	RPL23	2.52185	2.20937	0.256911
							RPS14	RPL21	2.52185	2.58065	0.254386
							RPS14	RPL10	2.52185	3.36296	0.253991
							RPS14	RPL13	2.52185	3.41705	0.247292
							RPS14	RPL27A	2.52185	2.56464	0.24697
							RPS14	RPL29	2.52185	2.4091	0.246201
							RPS14	RPL41	2.52185	3.47604	0.242902
							RPS14	RPL5	2.52185	2.04551	0.241667
							RPS14	RPL6	2.52185	2.21909	0.229209
							RPS14	RPL35	2.52185	2.50961	0.225865
							RPS14	RPL14	2.52185	1.95667	0.224044
							RPS14	RPL12	2.52185	2.48205	0.224
							RPS14	RPL23A	2.52185	2.11181	0.221705
							RPS14	RPL7	2.52185	2.51083	0.209945
							RPS3	RPLP0	2.5198	2.67005	0.346087
							RPS3	RPL31	2.5198	2.38295	0.328808
							RPS3	RPL23	2.5198	2.20937	0.325926
							RPS3	RPL23A	2.5198	2.11181	0.320755
							RPS3	RPL27	2.5198	2.25829	0.319398
							RPS3	RPL37A	2.5198	3.08922	0.318261
							RPS3	RPL10A	2.5198	2.02072	0.313305
							RPS3	RPL30	2.5198	2.58415	0.297297
							RPS3	RPL17	2.5198	2.78098	0.293023
							RPS3	RPL41	2.5198	3.47604	0.292614
							RPS3	RPL38	2.5198	2.27936	0.289037
							RPS3	RPL12	2.5198	2.48205	0.274306
							RPS3	RPL11	2.5198	2.57451	0.269173
							RPS3	RPL26	2.5198	2.20953	0.266225
							RPS3	RPL15	2.5198	2.43647	0.253256
							RPS3	RPLP2	2.5198	2.85601	0.25298
							RPS3	RPL34	2.5198	2.50048	0.251582
							RPS3	RPL22	2.5198	2.02255	0.244367
							RPS3	RPL32	2.5198	2.7398	0.243034
							RPS3	RPL8	2.5198	2.88547	0.240822
							RPS3	RPL10	2.5198	3.36296	0.238693
							RPS3	RPL19	2.5198	2.61664	0.237903
							RPS3	RPL36AL	2.5198	1.18484	0.234007
							RPS3	RPL22L1	2.5198	0.51174	0.232068
							RPS3	RPL18	2.5198	2.31218	0.231156
							RPS3	RPL35	2.5198	2.50961	0.228748
							RPS3	RPL37	2.5198	2.72469	0.228245
							RPS3	RPL35A	2.5198	2.28699	0.224185
							RPS3	RPL27A	2.5198	2.56464	0.22093
							RPS3	RPL14	2.5198	1.95667	0.212214
							RPS3	RPL7	2.5198	2.51083	0.207752
							RPS3	RPL29	2.5198	2.4091	0.207692
							SERPING1	LRP1	2.45946	1.32159	0.44
							RPS3A	RPLP1	2.45229	3.34885	0.424597
							RPS3A	RPL28	2.45229	3.0789	0.401899
							RPS3A	RPL37	2.45229	2.72469	0.398773
							RPS3A	RPL19	2.45229	2.61664	0.394548
							RPS3A	RPL32	2.45229	2.7398	0.393148
							RPS3A	RPL18	2.45229	2.31218	0.380187
							RPS3A	RPL14	2.45229	1.95667	0.378467
							RPS3A	RPL26	2.45229	2.20953	0.375683
							RPS3A	RPL11	2.45229	2.57451	0.360182
							RPS3A	RPL23	2.45229	2.20937	0.345661
							RPS3A	RPLP2	2.45229	2.85601	0.338255
							RPS3A	RPL6	2.45229	2.21909	0.336192
							RPS3A	RPL23A	2.45229	2.11181	0.332871
							RPS3A	RPL31	2.45229	2.38295	0.331429
							RPS3A	RPL18A	2.45229	2.50381	0.329427
							RPS3A	RPL10	2.45229	3.36296	0.326087
							RPS3A	RPL15	2.45229	2.43647	0.319424
							RPS3A	RPL35A	2.45229	2.28699	0.314917
							RPS3A	RPL10A	2.45229	2.02072	0.313008
							RPS3A	RPL41	2.45229	3.47604	0.305707
							RPS3A	RPL13A	2.45229	3.04265	0.300643
							RPS3A	RPL36A	2.45229	2.29069	0.300442
							RPS3A	RPL17	2.45229	2.78098	0.299559
							RPS3A	RPL7A	2.45229	2.31826	0.286765
							RPS3A	RPL27A	2.45229	2.56464	0.283505
							RPS3A	RPL3	2.45229	2.38141	0.277496
							RPS3A	RPL24	2.45229	1.99601	0.272483
							RPS3A	RPL12	2.45229	2.48205	0.268174
							RPS3A	RPL34	2.45229	2.50048	0.268072
							RPS3A	RPL4	2.45229	2.20337	0.263006
							RPS3A	RPL30	2.45229	2.58415	0.256135
							RPS3A	RPL29	2.45229	2.4091	0.249057
							RPS3A	RPL27	2.45229	2.25829	0.246291
							RPS3A	RPL13	2.45229	3.41705	0.244957
							RPS3A	RPL22	2.45229	2.02255	0.244337
							RPS3A	RPL35	2.45229	2.50961	0.244118
							RPS3A	RPL37A	2.45229	3.08922	0.242704
							RPS3A	RPL9	2.45229	2.70275	0.232092
							RPS3A	RPL38	2.45229	2.27936	0.227003
							RPS3A	UBA52	2.45229	2.52466	0.226752
							RPS3A	RPLP0	2.45229	2.67005	0.213235
							RPS3A	RPL21	2.45229	2.58065	0.211382
							RPS3A	RPL36AL	2.45229	1.18484	0.202454
							RPS3A	RPL7	2.45229	2.51083	0.201158
							RPS20	RPL30	2.42897	2.58415	0.380952
							RPS20	RPL36A	2.42897	2.29069	0.369792
							RPS20	RPL37	2.42897	2.72469	0.330081
							RPS20	RPL24	2.42897	1.99601	0.328149
							RPS20	RPLP0	2.42897	2.67005	0.326679
							RPS20	RPL38	2.42897	2.27936	0.308929
							RPS20	RPL37A	2.42897	3.08922	0.304745
							RPS20	RPL31	2.42897	2.38295	0.297214
							RPS20	RPL14	2.42897	1.95667	0.28157
							RPS20	RPL26L1	2.42897	0.330681	0.277512
							RPS20	RPL23A	2.42897	2.11181	0.271261
							RPS20	RPL23	2.42897	2.20937	0.260355
							RPS20	RPL12	2.42897	2.48205	0.258652
							RPS20	RPL10A	2.42897	2.02072	0.25538
							RPS20	RPL41	2.42897	3.47604	0.251082
							RPS20	RPLP1	2.42897	3.34885	0.234551
							RPS20	RPL17	2.42897	2.78098	0.234009
							RPS20	RPL22	2.42897	2.02255	0.231752
							RPS20	RPL6	2.42897	2.21909	0.225403
							RPS20	RPL5	2.42897	2.04551	0.225045
							RPS20	RPL32	2.42897	2.7398	0.214058
							COL6A2	ITGA1	2.42058	0.644736	0.249367
							COL6A2	ITGA10	2.42058	0.0630867	0.232249
							COL6A2	ITGA11	2.42058	0.613476	0.228188
							MIF	EGFR	2.41094	0.357487	0.344281
							MIF	CD44	2.41094	1.50736	0.236815
							MIF	SOD1	2.41094	0.990003	0.230024
							EEF2	UBA52	2.41073	2.52466	0.305761
							EEF2	RPL7	2.41073	2.51083	0.303819
							EEF2	RPL21	2.41073	2.58065	0.298246
							EEF2	RPL27A	2.41073	2.56464	0.271845
							EEF2	RPL29	2.41073	2.4091	0.269444
							EEF2	RPL10	2.41073	3.36296	0.262187
							EEF2	RPSA	2.41073	2.40726	0.246066
							EEF2	RPL7A	2.41073	2.31826	0.245696
							EEF2	RPL19	2.41073	2.61664	0.243733
							EEF2	RPS27	2.41073	3.11084	0.233974
							EEF2	RPS9	2.41073	2.22329	0.233533
							EEF2	RPL13	2.41073	3.41705	0.232339
							EEF2	RPL18A	2.41073	2.50381	0.228162
							EEF2	RPL26	2.41073	2.20953	0.224274
							EEF2	RPL28	2.41073	3.0789	0.220877
							EEF2	RPL35A	2.41073	2.28699	0.217573
							EEF2	RPL39	2.41073	2.86411	0.217391
							EEF2	RPL13A	2.41073	3.04265	0.216667
							EEF2	RPS5	2.41073	2.25853	0.215017
							EEF2	RPL11	2.41073	2.57451	0.214286
							EEF2	RPS17	2.41073	2.36548	0.21408
							EEF2	RPS16	2.41073	2.40615	0.211226
							EEF2	RPL36	2.41073	2.77974	0.202783
							EEF2	RPS29	2.41073	2.95835	0.200613
							RPSA	RPL23	2.40726	2.20937	0.431085
							RPSA	RPLP2	2.40726	2.85601	0.376676
							RPSA	RPL31	2.40726	2.38295	0.372325
							RPSA	RPL28	2.40726	3.0789	0.371257
							RPSA	RPL23A	2.40726	2.11181	0.361264
							RPSA	RPL26	2.40726	2.20953	0.360892
							RPSA	RPL10A	2.40726	2.02072	0.355495
							RPSA	RPL10	2.40726	3.36296	0.33877
							RPSA	RPL37A	2.40726	3.08922	0.335987
							RPSA	RPL12	2.40726	2.48205	0.331699
							RPSA	RPL17	2.40726	2.78098	0.326087
							RPSA	RPL7	2.40726	2.51083	0.323077
							RPSA	RPL18	2.40726	2.31218	0.322943
							RPSA	RPL37	2.40726	2.72469	0.319328
							RPSA	RPL27	2.40726	2.25829	0.312217
							RPSA	RPL27A	2.40726	2.56464	0.310345
							RPSA	RPL15	2.40726	2.43647	0.30982
							RPSA	RPL19	2.40726	2.61664	0.308094
							RPSA	RPL11	2.40726	2.57451	0.304654
							RPSA	RPLP1	2.40726	3.34885	0.304291
							RPSA	RPL41	2.40726	3.47604	0.303947
							RPSA	RPLP0	2.40726	2.67005	0.291541
							RPSA	RPL14	2.40726	1.95667	0.286765
							RPSA	RPL30	2.40726	2.58415	0.284418
							RPSA	RPL34	2.40726	2.50048	0.282353
							RPSA	RPL22L1	2.40726	0.51174	0.272606
							RPSA	RPL38	2.40726	2.27936	0.271513
							RPSA	RPL35A	2.40726	2.28699	0.270375
							RPSA	RPL36AL	2.40726	1.18484	0.269891
							RPSA	RPL22	2.40726	2.02255	0.268254
							RPSA	RPL32	2.40726	2.7398	0.264664
							RPSA	RPL18A	2.40726	2.50381	0.261705
							RPSA	RPL7A	2.40726	2.31826	0.258693
							RPSA	UBA52	2.40726	2.52466	0.24125
							RPSA	RPL29	2.40726	2.4091	0.238499
							RPSA	RPL13A	2.40726	3.04265	0.233824
							RPSA	RPL3	2.40726	2.38141	0.222741
							RPSA	RPL4	2.40726	2.20337	0.215054
							RPSA	RPL24	2.40726	1.99601	0.210396
							RPSA	RPL5	2.40726	2.04551	0.208775
							RPSA	RPL8	2.40726	2.88547	0.205729
							RPS16	RPL10	2.40615	3.36296	0.365591
							RPS16	RPL17	2.40615	2.78098	0.352113
							RPS16	RPL13A	2.40615	3.04265	0.349315
							RPS16	RPL15	2.40615	2.43647	0.347368
							RPS16	RPL35A	2.40615	2.28699	0.345376
							RPS16	RPL18	2.40615	2.31218	0.344874
							RPS16	RPL41	2.40615	3.47604	0.344778
							RPS16	RPL11	2.40615	2.57451	0.334351
							RPS16	RPL19	2.40615	2.61664	0.33007
							RPS16	RPLP2	2.40615	2.85601	0.327891
							RPS16	RPL23	2.40615	2.20937	0.315789
							RPS16	RPL26	2.40615	2.20953	0.309429
							RPS16	RPL10A	2.40615	2.02072	0.309392
							RPS16	RPL31	2.40615	2.38295	0.30329
							RPS16	RPL4	2.40615	2.20337	0.294385
							RPS16	RPL28	2.40615	3.0789	0.287202
							RPS16	RPL29	2.40615	2.4091	0.284016
							RPS16	RPL3	2.40615	2.38141	0.278746
							RPS16	RPLP1	2.40615	3.34885	0.277852
							RPS16	RPL18A	2.40615	2.50381	0.277139
							RPS16	RPL34	2.40615	2.50048	0.272868
							RPS16	RPL27	2.40615	2.25829	0.269767
							RPS16	RPL7	2.40615	2.51083	0.268025
							RPS16	RPL27A	2.40615	2.56464	0.26788
							RPS16	RPLP0	2.40615	2.67005	0.266142
							RPS16	RPL7A	2.40615	2.31826	0.265185
							RPS16	RPL23A	2.40615	2.11181	0.253333
							RPS16	RPL32	2.40615	2.7398	0.245142
							RPS16	RPL35	2.40615	2.50961	0.233184
							RPS16	RPL12	2.40615	2.48205	0.230274
							RPS16	RPL5	2.40615	2.04551	0.228243
							RPS16	RPL37A	2.40615	3.08922	0.227414
							RPS16	UBA52	2.40615	2.52466	0.226562
							RPS16	RPL38	2.40615	2.27936	0.223065
							RPS16	RPL9	2.40615	2.70275	0.223032
							RPS16	RPL37	2.40615	2.72469	0.218878
							RPS16	RPL24	2.40615	1.99601	0.218134
							RPS16	RPL30	2.40615	2.58415	0.216463
							RPS16	RPL22	2.40615	2.02255	0.214286
							RPS16	RPL21	2.40615	2.58065	0.21273
							RPS16	RPL14	2.40615	1.95667	0.211765
							HLA-DPB1	CTSS	2.40571	1.65108	0.411279
							HLA-DPB1	LGMN	2.40571	1.37921	0.283051
							HLA-DPB1	CD4	2.40571	0.705365	0.280488
							HLA-DPB1	CD3D	2.40571	0.453116	0.267188
							RPS23	RPL37	2.39615	2.72469	0.353873
							RPS23	RPL24	2.39615	1.99601	0.343907
							RPS23	RPL26	2.39615	2.20953	0.339535
							RPS23	RPL23A	2.39615	2.11181	0.338789
							RPS23	RPL10A	2.39615	2.02072	0.33441
							RPS23	RPLP1	2.39615	3.34885	0.325879
							RPS23	RPL36A	2.39615	2.29069	0.314387
							RPS23	RPL15	2.39615	2.43647	0.309645
							RPS23	RPL32	2.39615	2.7398	0.309392
							RPS23	RPL18A	2.39615	2.50381	0.308495
							RPS23	RPL41	2.39615	3.47604	0.302548
							RPS23	RPL17	2.39615	2.78098	0.301754
							RPS23	RPL11	2.39615	2.57451	0.296552
							RPS23	RPL7A	2.39615	2.31826	0.288732
							RPS23	RPL19	2.39615	2.61664	0.273425
							RPS23	RPL5	2.39615	2.04551	0.264646
							RPS23	RPL38	2.39615	2.27936	0.255046
							RPS23	RPL14	2.39615	1.95667	0.251337
							RPS23	RPL18	2.39615	2.31218	0.250704
							RPS23	RPL28	2.39615	3.0789	0.246644
							RPS23	RPL3	2.39615	2.38141	0.243902
							RPS23	RPL34	2.39615	2.50048	0.237168
							RPS23	RPL31	2.39615	2.38295	0.232812
							RPS23	RPL35A	2.39615	2.28699	0.229483
							RPS23	RPL13A	2.39615	3.04265	0.228782
							RPS23	RPL4	2.39615	2.20337	0.22651
							RPS23	RPL23	2.39615	2.20937	0.224085
							RPS23	RPL10	2.39615	3.36296	0.217984
							RPS23	RPL35	2.39615	2.50961	0.214162
							RPS23	RPL6	2.39615	2.21909	0.21374
							RPS23	RPLP0	2.39615	2.67005	0.213523
							RPS23	RPLP2	2.39615	2.85601	0.213068
							RPS23	RPL12	2.39615	2.48205	0.204503
							RPS23	RPL29	2.39615	2.4091	0.203966
							RPS23	RPL27	2.39615	2.25829	0.201724
							FLNA	SPHK1	2.3815	0.501888	0.281119
							FLNA	CAPN1	2.3815	1.14299	0.240487
							FLNA	PRKCA	2.3815	0.374553	0.236209
							HLA-DQB1	CTSS	2.38145	1.65108	0.393197
							HLA-DQB1	LGMN	2.38145	1.37921	0.324561
							HLA-DQB1	CD3D	2.38145	0.453116	0.258165
							HLA-DQB1	CD4	2.38145	0.705365	0.250663
							HLA-DQB1	CTSL	2.38145	1.22491	0.247136
							HLA-DQB1	TRBC1	2.38145	0.608743	0.221739
							HLA-DQB1	CD3G	2.38145	0.222775	0.22
							RPS17	RPL10	2.36548	3.36296	0.437845
							RPS17	RPL13A	2.36548	3.04265	0.413913
							RPS17	RPLP2	2.36548	2.85601	0.396095
							RPS17	RPL19	2.36548	2.61664	0.374648
							RPS17	RPL11	2.36548	2.57451	0.372519
							RPS17	RPL7A	2.36548	2.31826	0.371295
							RPS17	RPLP1	2.36548	3.34885	0.370266
							RPS17	RPL17	2.36548	2.78098	0.34697
							RPS17	RPL28	2.36548	3.0789	0.340361
							RPS17	RPL41	2.36548	3.47604	0.336565
							RPS17	RPL35A	2.36548	2.28699	0.335196
							RPS17	RPL15	2.36548	2.43647	0.327089
							RPS17	RPL3	2.36548	2.38141	0.326923
							RPS17	RPL26	2.36548	2.20953	0.326772
							RPS17	RPL27A	2.36548	2.56464	0.324503
							RPS17	RPL18	2.36548	2.31218	0.321839
							RPS17	RPL18A	2.36548	2.50381	0.317481
							RPS17	RPL4	2.36548	2.20337	0.314371
							RPS17	RPL7	2.36548	2.51083	0.313386
							RPS17	RPL31	2.36548	2.38295	0.309091
							RPS17	RPL23	2.36548	2.20937	0.303155
							RPS17	RPL29	2.36548	2.4091	0.284794
							RPS17	RPL21	2.36548	2.58065	0.280342
							RPS17	RPL32	2.36548	2.7398	0.278689
							RPS17	RPL34	2.36548	2.50048	0.274096
							RPS17	RPL10A	2.36548	2.02072	0.270235
							RPS17	RPL35	2.36548	2.50961	0.268657
							RPS17	RPL13	2.36548	3.41705	0.257971
							RPS17	UBA52	2.36548	2.52466	0.254215
							RPS17	RPL27	2.36548	2.25829	0.254086
							RPS17	RPL37	2.36548	2.72469	0.253078
							RPS17	RPL14	2.36548	1.95667	0.243045
							RPS17	RPL24	2.36548	1.99601	0.241199
							RPS17	RPLP0	2.36548	2.67005	0.239163
							RPS17	RPL12	2.36548	2.48205	0.238619
							RPS17	RPL23A	2.36548	2.11181	0.232439
							RPS17	RPL9	2.36548	2.70275	0.225532
							RPS17	RPL37A	2.36548	3.08922	0.222556
							RPS17	RPL38	2.36548	2.27936	0.204348
							RPS17	RPL5	2.36548	2.04551	0.200311
							PGK1	PDK1	2.35518	0.228695	0.237342
							RPS4X	RPL22	2.35425	2.02255	0.293333
							RPS4X	RPL8	2.35425	2.88547	0.283439
							RPS4X	RPLP0	2.35425	2.67005	0.276042
							RPS4X	RPL41	2.35425	3.47604	0.273392
							RPS4X	RPL10	2.35425	3.36296	0.241153
							RPS4X	RPLP2	2.35425	2.85601	0.234014
							RPS4X	RPL23A	2.35425	2.11181	0.228491
							RPS4X	RPL10A	2.35425	2.02072	0.227654
							RPS4X	RPL36A	2.35425	2.29069	0.227554
							RPS4X	RPL24	2.35425	1.99601	0.223966
							RPS4X	RPL15	2.35425	2.43647	0.219764
							RPS4X	RPL7	2.35425	2.51083	0.21911
							RPS4X	RPL39L	2.35425	0.46332	0.218085
							RPS4X	RPL17	2.35425	2.78098	0.215596
							RPS4X	RPL30	2.35425	2.58415	0.212978
							RPS4X	RPL26	2.35425	2.20953	0.209763
							RPS4X	RPL27	2.35425	2.25829	0.207729
							RPS4X	RPL23	2.35425	2.20937	0.200561
							RPS4X	RPL18	2.35425	2.31218	0.200255
							RPS15A	RPL10A	2.35296	2.02072	0.439481
							RPS15A	RPL11	2.35296	2.57451	0.438569
							RPS15A	RPL28	2.35296	3.0789	0.420155
							RPS15A	RPL17	2.35296	2.78098	0.418605
							RPS15A	RPL15	2.35296	2.43647	0.415546
							RPS15A	RPLP1	2.35296	3.34885	0.387275
							RPS15A	RPL18	2.35296	2.31218	0.385117
							RPS15A	RPL19	2.35296	2.61664	0.372603
							RPS15A	RPL31	2.35296	2.38295	0.372325
							RPS15A	RPL23A	2.35296	2.11181	0.366897
							RPS15A	RPL37	2.35296	2.72469	0.357349
							RPS15A	RPL26	2.35296	2.20953	0.35026
							RPS15A	RPLP2	2.35296	2.85601	0.34954
							RPS15A	RPL10	2.35296	3.36296	0.348925
							RPS15A	RPL3	2.35296	2.38141	0.344178
							RPS15A	RPL35A	2.35296	2.28699	0.328823
							RPS15A	RPL23	2.35296	2.20937	0.326087
							RPS15A	RPL41	2.35296	3.47604	0.324866
							RPS15A	RPL12	2.35296	2.48205	0.31877
							RPS15A	RPL18A	2.35296	2.50381	0.307214
							RPS15A	RPL7A	2.35296	2.31826	0.305916
							RPS15A	RPL14	2.35296	1.95667	0.296296
							RPS15A	RPL4	2.35296	2.20337	0.284091
							RPS15A	RPL13A	2.35296	3.04265	0.278963
							RPS15A	RPL30	2.35296	2.58415	0.276692
							RPS15A	RPL29	2.35296	2.4091	0.267658
							RPS15A	RPL37A	2.35296	3.08922	0.255988
							RPS15A	RPL5	2.35296	2.04551	0.252351
							RPS15A	RPL27A	2.35296	2.56464	0.246659
							RPS15A	RPL32	2.35296	2.7398	0.24507
							RPS15A	RPL22L1	2.35296	0.51174	0.244473
							RPS15A	RPL24	2.35296	1.99601	0.242694
							RPS15A	RPL35	2.35296	2.50961	0.242553
							RPS15A	RPL36A	2.35296	2.29069	0.233784
							RPS15A	RPL22	2.35296	2.02255	0.233025
							RPS15A	UBA52	2.35296	2.52466	0.22896
							RPS15A	RPL27	2.35296	2.25829	0.225352
							RPS15A	RPL7	2.35296	2.51083	0.219858
							RPS15A	RPL38	2.35296	2.27936	0.212164
							RPS15A	RPL34	2.35296	2.50048	0.211111
							RPS15A	RPLP0	2.35296	2.67005	0.202532
							RPS25	RPL37	2.34847	2.72469	0.452899
							RPS25	RPL32	2.34847	2.7398	0.409091
							RPS25	RPL36A	2.34847	2.29069	0.392793
							RPS25	RPLP1	2.34847	3.34885	0.36767
							RPS25	RPL38	2.34847	2.27936	0.360531
							RPS25	RPL37A	2.34847	3.08922	0.346821
							RPS25	RPL23	2.34847	2.20937	0.344051
							RPS25	RPL26	2.34847	2.20953	0.332838
							RPS25	RPL19	2.34847	2.61664	0.330247
							RPS25	RPL24	2.34847	1.99601	0.328051
							RPS25	RPL28	2.34847	3.0789	0.304202
							RPS25	RPL14	2.34847	1.95667	0.303191
							RPS25	RPL31	2.34847	2.38295	0.300633
							RPS25	RPL23A	2.34847	2.11181	0.299237
							RPS25	RPLP0	2.34847	2.67005	0.285971
							RPS25	RPL5	2.34847	2.04551	0.274662
							RPS25	RPL17	2.34847	2.78098	0.268412
							RPS25	RPL18A	2.34847	2.50381	0.267038
							RPS25	RPL10A	2.34847	2.02072	0.263235
							RPS25	RPLP2	2.34847	2.85601	0.261735
							RPS25	RPL34	2.34847	2.50048	0.249147
							RPS25	RPL41	2.34847	3.47604	0.245974
							RPS25	RPL11	2.34847	2.57451	0.244057
							RPS25	RPL30	2.34847	2.58415	0.241681
							RPS25	RPL6	2.34847	2.21909	0.241187
							RPS25	RPL7A	2.34847	2.31826	0.237864
							RPS25	RPL10	2.34847	3.36296	0.236
							RPS25	RPL12	2.34847	2.48205	0.234004
							RPS25	RPL15	2.34847	2.43647	0.228311
							RPS25	RPL18	2.34847	2.31218	0.228
							RPS25	RPL27	2.34847	2.25829	0.224832
							RPS25	RPL3	2.34847	2.38141	0.221591
							RPS25	RPL22	2.34847	2.02255	0.213628
							RPS25	RPL26L1	2.34847	0.330681	0.213292
							RPS25	RPL29	2.34847	2.4091	0.212912
							RPS25	RPL9	2.34847	2.70275	0.211632
							RPS25	RPL35A	2.34847	2.28699	0.20977
							RPS25	RPL13A	2.34847	3.04265	0.209343
							RPS25	RPL13	2.34847	3.41705	0.208333
							C1QC	C2	2.34482	0.961839	0.469643
							FAU	RPL10A	2.26624	2.02072	0.421499
							FAU	RPL11	2.26624	2.57451	0.421374
							FAU	RPL15	2.26624	2.43647	0.405605
							FAU	RPL18	2.26624	2.31218	0.400262
							FAU	RPL17	2.26624	2.78098	0.366469
							FAU	RPL41	2.26624	3.47604	0.365753
							FAU	RPL10	2.26624	3.36296	0.36514
							FAU	RPLP2	2.26624	2.85601	0.362797
							FAU	RPL35A	2.26624	2.28699	0.347885
							FAU	RPL19	2.26624	2.61664	0.344
							FAU	RPLP1	2.26624	3.34885	0.343542
							FAU	RPL4	2.26624	2.20337	0.328467
							FAU	RPL24	2.26624	1.99601	0.324361
							FAU	RPL18A	2.26624	2.50381	0.32125
							FAU	RPL37	2.26624	2.72469	0.31484
							FAU	RPL23A	2.26624	2.11181	0.31357
							FAU	RPL31	2.26624	2.38295	0.311653
							FAU	RPL14	2.26624	1.95667	0.295588
							FAU	RPL36A	2.26624	2.29069	0.294366
							FAU	RPL6	2.26624	2.21909	0.289557
							FAU	RPL28	2.26624	3.0789	0.287709
							FAU	RPL35	2.26624	2.50961	0.285714
							FAU	RPL23	2.26624	2.20937	0.28534
							FAU	RPL7A	2.26624	2.31826	0.284908
							FAU	RPL26	2.26624	2.20953	0.284483
							FAU	RPL32	2.26624	2.7398	0.273247
							FAU	RPL29	2.26624	2.4091	0.27037
							FAU	RPL37A	2.26624	3.08922	0.268769
							FAU	RPL13A	2.26624	3.04265	0.259314
							FAU	RPL30	2.26624	2.58415	0.259205
							FAU	RPLP0	2.26624	2.67005	0.249637
							FAU	RPL12	2.26624	2.48205	0.249619
							FAU	RPL3	2.26624	2.38141	0.245669
							FAU	RPL27A	2.26624	2.56464	0.244873
							FAU	RPL22	2.26624	2.02255	0.242284
							FAU	RPL38	2.26624	2.27936	0.22238
							FAU	RPL34	2.26624	2.50048	0.216066
							FAU	RPL27	2.26624	2.25829	0.214979
							FAU	RPL5	2.26624	2.04551	0.210526
							FAU	RPL8	2.26624	2.88547	0.21039
							FAU	RPL7	2.26624	2.51083	0.206128
							RPS5	UBA52	2.25853	2.52466	0.325914
							RPS5	RPL7	2.25853	2.51083	0.320151
							RPS5	RPL27A	2.25853	2.56464	0.309668
							RPS5	RPL41	2.25853	3.47604	0.306122
							RPS5	RPL10	2.25853	3.36296	0.295292
							RPS5	RPLP2	2.25853	2.85601	0.285926
							RPS5	RPL27	2.25853	2.25829	0.265125
							RPS5	RPL29	2.25853	2.4091	0.261314
							RPS5	RPL39	2.25853	2.86411	0.258467
							RPS5	RPL8	2.25853	2.88547	0.251223
							RPS5	RPL13A	2.25853	3.04265	0.25
							RPS5	RPL11	2.25853	2.57451	0.249592
							RPS5	RPL28	2.25853	3.0789	0.228896
							RPS5	RPL23	2.25853	2.20937	0.223054
							RPS5	RPL35	2.25853	2.50961	0.221465
							RPS5	RPL4	2.25853	2.20337	0.221311
							RPS5	RPL21	2.25853	2.58065	0.217391
							RPS5	RPL18A	2.25853	2.50381	0.216917
							RPS5	RPL26	2.25853	2.20953	0.211034
							RPS5	RPL35A	2.25853	2.28699	0.210294
							RPS5	RPL18	2.25853	2.31218	0.209115
							RPS5	RPL15	2.25853	2.43647	0.20122
							RPS5	RPL32	2.25853	2.7398	0.200331
							PKM	HIF1A	2.25652	1.31486	0.24805
							PKM	SREBF1	2.25652	0.436452	0.221745
							PKM	CD44	2.25652	1.50736	0.218878
							PKM	MARCKSL1	2.25652	1.15873	0.202593
							RPS13	RPL37	2.24982	2.72469	0.360627
							RPS13	RPL38	2.24982	2.27936	0.325714
							RPS13	RPL23	2.24982	2.20937	0.312399
							RPS13	RPL7A	2.24982	2.31826	0.302977
							RPS13	RPL28	2.24982	3.0789	0.277496
							RPS13	RPL36A	2.24982	2.29069	0.27674
							RPS13	RPL26	2.24982	2.20953	0.275109
							RPS13	RPL34	2.24982	2.50048	0.271914
							RPS13	RPL10A	2.24982	2.02072	0.265861
							RPS13	RPL12	2.24982	2.48205	0.26499
							RPS13	RPL37A	2.24982	3.08922	0.264925
							RPS13	RPL14	2.24982	1.95667	0.259259
							RPS13	RPL5	2.24982	2.04551	0.258383
							RPS13	RPLP2	2.24982	2.85601	0.256894
							RPS13	RPL31	2.24982	2.38295	0.24961
							RPS13	RPLP1	2.24982	3.34885	0.249258
							RPS13	RPL32	2.24982	2.7398	0.246552
							RPS13	RPL11	2.24982	2.57451	0.242276
							RPS13	RPL17	2.24982	2.78098	0.238095
							RPS13	RPL23A	2.24982	2.11181	0.235119
							RPS13	RPL19	2.24982	2.61664	0.234949
							RPS13	RPL24	2.24982	1.99601	0.234139
							RPS13	RPL13A	2.24982	3.04265	0.23049
							RPS13	RPLP0	2.24982	2.67005	0.226148
							RPS13	RPL18A	2.24982	2.50381	0.224209
							RPS13	RPL27	2.24982	2.25829	0.218213
							RPS13	RPL3	2.24982	2.38141	0.216374
							RPS13	RPL18	2.24982	2.31218	0.212938
							RPS13	RPL27A	2.24982	2.56464	0.208101
							RPS13	RPL41	2.24982	3.47604	0.206395
							RPS13	RPL15	2.24982	2.43647	0.203675
							MMP7	CD151	2.23796	1.54554	0.202822
							TGFBI	ITGB1	2.22749	2.18573	0.331019
							TGFBI	ITGB4	2.22749	1.18342	0.26875
							TGFBI	ITGAV	2.22749	1.35651	0.227523
							TGFBI	ITGA6	2.22749	0.72863	0.213172
							TGFBI	ITGA3	2.22749	1.78235	0.209841
							RPS9	RPL18A	2.22329	2.50381	0.430199
							RPS9	RPLP1	2.22329	3.34885	0.414201
							RPS9	RPL18	2.22329	2.31218	0.396694
							RPS9	RPL19	2.22329	2.61664	0.396199
							RPS9	RPL26	2.22329	2.20953	0.390449
							RPS9	RPL7A	2.22329	2.31826	0.38835
							RPS9	RPL15	2.22329	2.43647	0.376147
							RPS9	RPL28	2.22329	3.0789	0.368504
							RPS9	RPL10	2.22329	3.36296	0.349206
							RPS9	RPL13A	2.22329	3.04265	0.342373
							RPS9	RPL41	2.22329	3.47604	0.329577
							RPS9	RPL27A	2.22329	2.56464	0.328358
							RPS9	RPL23	2.22329	2.20937	0.31773
							RPS9	RPLP2	2.22329	2.85601	0.315436
							RPS9	RPL3	2.22329	2.38141	0.313167
							RPS9	RPL32	2.22329	2.7398	0.307812
							RPS9	RPL35A	2.22329	2.28699	0.304045
							RPS9	RPL29	2.22329	2.4091	0.303071
							RPS9	RPL10A	2.22329	2.02072	0.302326
							RPS9	RPL11	2.22329	2.57451	0.300741
							RPS9	RPL7	2.22329	2.51083	0.294586
							RPS9	RPL34	2.22329	2.50048	0.281056
							RPS9	RPL23A	2.22329	2.11181	0.273954
							RPS9	RPL37	2.22329	2.72469	0.271307
							RPS9	RPL21	2.22329	2.58065	0.270506
							RPS9	RPL4	2.22329	2.20337	0.264012
							RPS9	UBA52	2.22329	2.52466	0.259654
							RPS9	RPL13	2.22329	3.41705	0.258544
							RPS9	RPL14	2.22329	1.95667	0.246988
							RPS9	RPL27	2.22329	2.25829	0.24697
							RPS9	RPL31	2.22329	2.38295	0.233154
							RPS9	RPL6	2.22329	2.21909	0.231018
							RPS9	RPL35	2.22329	2.50961	0.22452
							RPS9	RPL17	2.22329	2.78098	0.222535
							RPS9	RPL36	2.22329	2.77974	0.208333
							TAGLN2	ACTB	2.21634	4.28324	0.332645
							HLA-DRB5	CTSS	2.2153	1.65108	0.394062
							HLA-DRB5	CD4	2.2153	0.705365	0.322222
							HLA-DRB5	CTSL	2.2153	1.22491	0.282862
							HLA-DRB5	LGMN	2.2153	1.37921	0.266998
							S100A4	ERBB2	2.20618	0.524911	0.41255
							S100A4	EGFR	2.20618	0.357487	0.337107
							S100A4	MYH9	2.20618	2.19571	0.235532
							MYH9	POLR2G	2.19571	0.737745	0.201884
							HSP90AB1	ERBB2	2.18797	0.524911	0.371302
							HSP90AB1	NOS3	2.18797	0.102643	0.221384
							HSP90AB1	CBLL1	2.18797	0.252079	0.221323
							HSP90AB1	KEAP1	2.18797	0.406351	0.208759
							ITGB1	L1CAM	2.18573	0.446017	0.27439
							ITGB1	CD151	2.18573	1.54554	0.255864
							ITGB1	ILK	2.18573	0.961845	0.21943
							ITGB1	PRKCA	2.18573	0.374553	0.212903
							ITGB1	SDC1	2.18573	1.59624	0.212302
							ITGB1	ADAM9	2.18573	0.727755	0.204392
							GNB2	IRS1	2.1613	0.575704	0.326923
							GNB2	PLCB1	2.1613	0.137481	0.257746
							GNB2	STX3	2.1613	0.250438	0.257449
							GNB2	DVL1	2.1613	0.437427	0.220183
							TAPBP	PDIA3	2.16104	1.52199	0.211849
							TAPBP	TAP1	2.16104	1.98825	0.211221
							ARPC1A	CDH1	2.15132	0.752999	0.339312
							GRN	SORT1	2.14262	0.584463	0.336461
							COL6A1	ITGB1	2.13112	2.18573	0.209174
							COL6A1	ITGA11	2.13112	0.613476	0.208974
							SERPINE1	PLAUR	2.13031	0.882468	0.33693
							SERPINE1	ITGAV	2.13031	1.35651	0.268222
							SERPINE1	ITGB5	2.13031	1.05434	0.208333
							CD81	CD37	2.127	0.585238	0.201379
							EEF1G	EEF1A1	2.11963	3.91715	0.2969
							EIF1	RPS27A	2.11034	2.79281	0.374622
							EIF1	RPS8	2.11034	2.71124	0.352417
							EIF1	RPL10A	2.11034	2.02072	0.345333
							EIF1	RPL30	2.11034	2.58415	0.344288
							EIF1	RPL23A	2.11034	2.11181	0.341823
							EIF1	RPL36A	2.11034	2.29069	0.34157
							EIF1	RPL31	2.11034	2.38295	0.34069
							EIF1	RPL37	2.11034	2.72469	0.337079
							EIF1	RPS20	2.11034	2.42897	0.332308
							EIF1	RPS2	2.11034	2.98475	0.32868
							EIF1	RPL37A	2.11034	3.08922	0.328638
							EIF1	RPS26	2.11034	2.11023	0.324047
							EIF1	RPS24	2.11034	2.59986	0.322129
							EIF1	RPS3	2.11034	2.5198	0.321221
							EIF1	RPL17	2.11034	2.78098	0.319544
							EIF1	RPS27L	2.11034	1.10585	0.316527
							EIF1	RPL23	2.11034	2.20937	0.314667
							EIF1	RPS25	2.11034	2.34847	0.313756
							EIF1	RPSA	2.11034	2.40726	0.312997
							EIF1	RPL38	2.11034	2.27936	0.311649
							EIF1	RPL12	2.11034	2.48205	0.309524
							EIF1	RPL14	2.11034	1.95667	0.299559
							EIF1	RPS15A	2.11034	2.35296	0.295812
							EIF1	RPLP0	2.11034	2.67005	0.287202
							EIF1	RPS4Y1	2.11034	1.13956	0.284182
							EIF1	RPS18	2.11034	2.93128	0.28165
							EIF1	RPS12	2.11034	2.81166	0.278164
							EIF1	RPL18	2.11034	2.31218	0.27652
							EIF1	RPL24	2.11034	1.99601	0.276486
							EIF1	RPS15	2.11034	2.58334	0.273585
							EIF1	RPL26	2.11034	2.20953	0.270631
							EIF1	RPS7	2.11034	1.87456	0.269863
							EIF1	RPL36AL	2.11034	1.18484	0.269646
							EIF1	FAU	2.11034	2.26624	0.262357
							EIF1	RPS3A	2.11034	2.45229	0.259843
							EIF1	RPL32	2.11034	2.7398	0.257384
							EIF1	RPL22	2.11034	2.02255	0.256211
							EIF1	RPL41	2.11034	3.47604	0.254386
							EIF1	RPL15	2.11034	2.43647	0.25098
							EIF1	RPL22L1	2.11034	0.51174	0.25097
							EIF1	RPS10	2.11034	1.48043	0.250284
							EIF1	RPS13	2.11034	2.24982	0.244745
							EIF1	RPL26L1	2.11034	0.330681	0.2417
							EIF1	RPS19	2.11034	2.93047	0.241234
							EIF1	RPL28	2.11034	3.0789	0.239625
							EIF1	RPLP2	2.11034	2.85601	0.23747
							EIF1	RPS21	2.11034	2.58823	0.2368
							EIF1	RPL11	2.11034	2.57451	0.236772
							EIF1	RPS23	2.11034	2.39615	0.236006
							EIF1	RPS28	2.11034	2.74413	0.232915
							EIF1	RPL10	2.11034	3.36296	0.232265
							EIF1	RPLP1	2.11034	3.34885	0.227879
							EIF1	RPL19	2.11034	2.61664	0.2237
							EIF1	RPS4X	2.11034	2.35425	0.22191
							EIF1	RPL8	2.11034	2.88547	0.220339
							EIF1	RPL18A	2.11034	2.50381	0.212571
							EIF1	RPS16	2.11034	2.40615	0.203846
							EIF1	RPL27	2.11034	2.25829	0.20383
							EIF1	RPL6	2.11034	2.21909	0.20088
							RPS26	RPL6	2.11023	2.21909	0.337037
							RPS26	RPL37	2.11023	2.72469	0.32764
							RPS26	RPL30	2.11023	2.58415	0.313793
							RPS26	RPL23A	2.11023	2.11181	0.306358
							RPS26	RPL14	2.11023	1.95667	0.304636
							RPS26	RPL10A	2.11023	2.02072	0.297297
							RPS26	RPL36AL	2.11023	1.18484	0.2959
							RPS26	RPL36A	2.11023	2.29069	0.286604
							RPS26	RPL32	2.11023	2.7398	0.277244
							RPS26	RPL31	2.11023	2.38295	0.253582
							RPS26	RPL26L1	2.11023	0.330681	0.245171
							RPS26	RPL24	2.11023	1.99601	0.244413
							RPS26	RPL41	2.11023	3.47604	0.243466
							RPS26	RPLP0	2.11023	2.67005	0.23871
							RPS26	RPL26	2.11023	2.20953	0.236979
							RPS26	RPL23	2.11023	2.20937	0.236439
							RPS26	RPL11	2.11023	2.57451	0.232353
							RPS26	RPL12	2.11023	2.48205	0.23181
							RPS26	RPL37A	2.11023	3.08922	0.230769
							RPS26	RPL18	2.11023	2.31218	0.223618
							RPS26	RPL19	2.11023	2.61664	0.213528
							RPS26	RPL22	2.11023	2.02255	0.210884
							RPS26	RPL8	2.11023	2.88547	0.210678
							RPS26	RPL17	2.11023	2.78098	0.210526
							RPS26	RPL18A	2.11023	2.50381	0.20802
							RPS26	RPLP2	2.11023	2.85601	0.206675
							RPS26	RPL38	2.11023	2.27936	0.205008
							RPS26	RPLP1	2.11023	3.34885	0.2021
							CALR	HLA-F	2.10442	1.65896	0.244382
							CALR	SCARF1	2.10442	0.161615	0.236679
							CALR	LRP1	2.10442	1.32159	0.206851
							CALR	ITGAV	2.10442	1.35651	0.203125
							COL6A3	ITGA11	2.05681	0.613476	0.426791
							STAT1	ISG15	2.05491	1.26274	0.333333
							STAT1	ICAM1	2.05491	1.25688	0.260615
							STAT1	FAS	2.05491	0.293373	0.247657
							STAT1	HIF1A	2.05491	1.31486	0.238311
							TGM2	ITGA4	2.04886	0.428476	0.219764
							UBB	UNKL	2.03699	0.144469	0.230236
							UBB	MIB2	2.03699	0.294967	0.2289
							UBB	TRIM69	2.03699	0.466198	0.225714
							UBB	MECOM	2.03699	0.122395	0.223203
							UBB	PSMC6	2.03699	0.615132	0.215339
							UBB	RNF125	2.03699	0.0682714	0.215139
							UBB	SH3RF3	2.03699	0.0946017	0.213483
							UBB	PSMD7	2.03699	0.587816	0.212587
							UBB	RNF31	2.03699	0.313074	0.211594
							UBB	RNF40	2.03699	0.463757	0.208451
							UBB	RNF150	2.03699	0.034881	0.206522
							UBB	RNF180	2.03699	0.0365239	0.206373
							UBB	UBE3C	2.03699	0.381033	0.205345
							UBB	PSMB7	2.03699	0.67778	0.204204
							UBB	RNF111	2.03699	0.223399	0.203956
							UBB	PSMC3	2.03699	0.84243	0.203675
							UBB	RNF220	2.03699	0.384502	0.200594
							UBB	MDM2	2.03699	0.505432	0.200524
							GSTP1	EGFR	2.02952	0.357487	0.263625
							GSTP1	TRAF2	2.02952	0.251984	0.229773
							HSP90B1	ERBB2	2.02939	0.524911	0.297459
							C1S	C2	2.00234	0.961839	0.273913
							TAP1	TAP2	1.98825	1.00746	0.328494
							TAP1	TAPBP	1.98825	2.16104	0.211221
							MMP2	DCN	1.96766	1.94278	0.377391
							MMP2	FGFR1	1.96766	0.336106	0.350205
							MMP2	SDC2	1.96766	0.571614	0.305936
							MMP2	A2M	1.96766	2.89421	0.268503
							MMP2	PECAM1	1.96766	0.879856	0.260573
							MMP2	TGFB1	1.96766	0.789221	0.23127
							MMP2	F2R	1.96766	0.882175	0.226562
							CXCL9	FCGR2A	1.96446	1.29161	0.268893
							DCN	LRP1	1.94278	1.32159	0.397906
							DCN	IGF1R	1.94278	0.354511	0.22987
							DCN	TLR4	1.94278	0.407178	0.201331
							VMP1	BECN1	1.93338	0.543882	0.20302
							RHOA	EZR	1.91332	1.06242	0.210835
							F3	F5	1.90136	0.0461528	0.294398
							TIMP3	MMP14	1.88204	1.41409	0.262956
							RPS7	RPL19	1.87456	2.61664	0.43578
							RPS7	RPL28	1.87456	3.0789	0.426421
							RPS7	RPL37	1.87456	2.72469	0.417742
							RPS7	RPLP1	1.87456	3.34885	0.415663
							RPS7	RPL11	1.87456	2.57451	0.410802
							RPS7	RPL26	1.87456	2.20953	0.393419
							RPS7	RPL7A	1.87456	2.31826	0.391736
							RPS7	RPL23	1.87456	2.20937	0.379154
							RPS7	RPLP2	1.87456	2.85601	0.337032
							RPS7	RPL3	1.87456	2.38141	0.334566
							RPS7	RPL18	1.87456	2.31218	0.330667
							RPS7	RPL23A	1.87456	2.11181	0.325714
							RPS7	RPL17	1.87456	2.78098	0.322981
							RPS7	RPL10A	1.87456	2.02072	0.316456
							RPS7	RPL14	1.87456	1.95667	0.316045
							RPS7	RPL15	1.87456	2.43647	0.30963
							RPS7	RPL31	1.87456	2.38295	0.301013
							RPS7	RPL32	1.87456	2.7398	0.296998
							RPS7	RPL18A	1.87456	2.50381	0.294889
							RPS7	RPL4	1.87456	2.20337	0.289877
							RPS7	RPL27	1.87456	2.25829	0.289137
							RPS7	RPL35A	1.87456	2.28699	0.285315
							RPS7	RPL37A	1.87456	3.08922	0.284768
							RPS7	RPL13A	1.87456	3.04265	0.280528
							RPS7	RPL10	1.87456	3.36296	0.277354
							RPS7	RPL12	1.87456	2.48205	0.27027
							RPS7	RPL41	1.87456	3.47604	0.262585
							RPS7	RPL38	1.87456	2.27936	0.260317
							RPS7	RPL29	1.87456	2.4091	0.256545
							RPS7	RPL27A	1.87456	2.56464	0.255541
							RPS7	RPL6	1.87456	2.21909	0.239203
							RPS7	RPL5	1.87456	2.04551	0.234899
							RPS7	RPL36A	1.87456	2.29069	0.233672
							RPS7	RPL24	1.87456	1.99601	0.229839
							RPS7	RPL34	1.87456	2.50048	0.223903
							RPS7	RPL22L1	1.87456	0.51174	0.216327
							RPS7	RPL7	1.87456	2.51083	0.214939
							RPS7	RPL30	1.87456	2.58415	0.211094
							RPS7	RPL21	1.87456	2.58065	0.20678
							RPS7	RPL35	1.87456	2.50961	0.202663
							RPS7	RPL13	1.87456	3.41705	0.202605
							C3	LRP1	1.87022	1.32159	0.332237
							C3	CR1	1.87022	0.111157	0.201504
							THBS2	NOTCH3	1.84215	1.12958	0.249677
							CCL21	CCR7	1.82275	0.242672	0.332969
							CCL21	VCAN	1.82275	1.45076	0.275033
							MET	ITGA3	1.81538	1.78235	0.431287
							MET	CDH1	1.81538	0.752999	0.4
							MET	ERBB2	1.81538	0.524911	0.393851
							MET	EGFR	1.81538	0.357487	0.369099
							MET	IRS1	1.81538	0.575704	0.358209
							MET	ITGB4	1.81538	1.18342	0.316988
							MET	ITGA6	1.81538	0.72863	0.298921
							MET	TNFRSF10B	1.81538	0.611749	0.285024
							MET	PLXNB1	1.81538	0.395797	0.27619
							MET	ERBB3	1.81538	0.275178	0.268456
							MET	MST1R	1.81538	0.304014	0.267692
							MET	PBK	1.81538	0.0903672	0.267213
							MET	CTTN	1.81538	1.11473	0.254054
							MET	CD151	1.81538	1.54554	0.25
							MET	PTK2	1.81538	0.407775	0.249201
							MET	FAS	1.81538	0.293373	0.248101
							MET	MUC1	1.81538	1.03236	0.247019
							MET	SEMA4D	1.81538	0.610649	0.230971
							MET	ITGB1	1.81538	2.18573	0.225256
							MET	RANBP9	1.81538	0.33703	0.219424
							MET	GAB1	1.81538	0.158117	0.216584
							MET	NRP1	1.81538	1.07014	0.212733
							MET	CD44	1.81538	1.50736	0.212045
							MET	RHOA	1.81538	1.91332	0.211368
							MET	MUC20	1.81538	0.0712283	0.205966
							MET	IGF1R	1.81538	0.354511	0.203986
							MET	ITGA2	1.81538	0.530098	0.203641
							HLA-DQA1	CD4	1.80604	0.705365	0.427184
							HLA-DQA1	CTSS	1.80604	1.65108	0.399748
							HLA-DQA1	LGMN	1.80604	1.37921	0.334921
							HLA-DQA1	CTSL	1.80604	1.22491	0.300613
							COL4A2	ITGA1	1.80436	0.644736	0.360571
							COL4A2	CD93	1.80436	0.661275	0.282663
							COL4A2	ITGA11	1.80436	0.613476	0.267185
							COL4A2	DDR2	1.80436	0.329283	0.260976
							COL4A2	ITGA2	1.80436	0.530098	0.208187
							POSTN	PTK7	1.80145	0.731425	0.360771
							POSTN	ITGB5	1.80145	1.05434	0.316062
							POSTN	ITGAV	1.80145	1.35651	0.241042
							COL4A1	CD93	1.79941	0.661275	0.367177
							COL4A1	DDR2	1.79941	0.329283	0.342318
							COL4A1	ITGA1	1.79941	0.644736	0.279747
							CALM2	RAC1	1.79786	1.58045	0.215815
							LGALS3BP	ITGB1	1.79658	2.18573	0.22031
							LGALS3BP	CD33	1.79658	0.126405	0.207094
							DDX5	HDAC1	1.79035	0.549751	0.233038
							COL18A1	ITGA1	1.78367	0.644736	0.369048
							COL18A1	KDR	1.78367	0.188422	0.223665
							COL18A1	ITGA10	1.78367	0.0630867	0.221914
							ITGA3	CSK	1.78235	0.76828	0.246047
							ITGA3	CD151	1.78235	1.54554	0.200565
							COL5A1	ITGA11	1.76985	0.613476	0.381342
							COL5A1	DDR2	1.76985	0.329283	0.22752
							COL5A1	LAIR1	1.76985	0.901966	0.210526
							HSP90AA1	EGFR	1.76784	0.357487	0.237337
							HSP90AA1	CFTR	1.76784	0.0199784	0.213439
							HSP90AA1	BCL2	1.76784	0.123705	0.203562
							HSP90AA1	DAPK1	1.76784	0.34358	0.200637
							C1R	C2	1.73523	0.961839	0.27451
							CEBPB	CREB1	1.72453	0.356952	0.220877
							HSPA8	CLTA	1.71962	0.946305	0.340206
							HSPA8	LDLR	1.71962	0.231398	0.25766
							HSPA8	CLTB	1.71962	0.51714	0.241026
							HSPA8	AP2S1	1.71962	1.19297	0.231979
							HSPA8	AP2M1	1.71962	1.1592	0.209653
							HSPA8	RNF5	1.71962	0.422153	0.209068
							CD59	SIGLEC1	1.71578	0.612075	0.245357
							ANXA1	EGFR	1.71422	0.357487	0.268634
							EIF4G2	CDK1	1.70667	0.274462	0.238462
							MXRA8	JAM3	1.70599	0.285213	0.214184
							HNRNPK	EIF4E	1.69361	0.489865	0.284416
							HNRNPK	TK1	1.69361	0.564488	0.274483
							HNRNPK	MDM2	1.69361	0.505432	0.228029
							HNRNPK	TP53	1.69361	0.382741	0.20098
							ITGB2	ICAM3	1.68938	0.308456	0.213811
							ITGB2	CSK	1.68938	0.76828	0.207709
							TYROBP	TREM1	1.68462	0.320396	0.269752
							HLA-F	CD8A	1.65896	0.473033	0.208385
							LGALS3	ANXA2	1.65731	2.85557	0.229532
							CXCL10	SDC4	1.64669	0.959381	0.205357
							CXCL10	CXCR3	1.64669	0.11502	0.203514
							SRGN	CD44	1.63734	1.50736	0.265403
							VEGFA	EGFR	1.62823	0.357487	0.343542
							VEGFA	EPHB2	1.62823	0.403503	0.271808
							VEGFA	NRP2	1.62823	0.611079	0.241135
							VEGFA	CD44	1.62823	1.50736	0.22503
							VEGFA	ITGB1	1.62823	2.18573	0.205008
							CTNNB1	SCRIB	1.61554	0.629305	0.235677
							CTNNB1	NOTCH1	1.61554	0.43199	0.219061
							CTNNB1	SOX2	1.61554	0.0283705	0.212963
							ARPC2	CDH1	1.59078	0.752999	0.272011
							RAC1	SET	1.58045	1.06902	0.304721
							RAC1	PAK1	1.58045	0.479558	0.304348
							RAC1	BAIAP2	1.58045	0.422535	0.269923
							RAC1	MAPK9	1.58045	0.252104	0.264151
							RAC1	VAV2	1.58045	0.317829	0.251621
							RAC1	BRK1	1.58045	0.973078	0.242188
							RAC1	PRKCA	1.58045	0.374553	0.220408
							RAC1	DOCK1	1.58045	0.210292	0.219917
							CALM1	TRPC6	1.56635	0.0885645	0.255869
							CALM1	MYLK	1.56635	0.764288	0.251344
							CALM1	NOS3	1.56635	0.102643	0.244922
							CALM1	PDE1A	1.56635	0.073465	0.241706
							CALM1	TRPM2	1.56635	0.279455	0.237745
							CALM1	IQGAP1	1.56635	0.939179	0.232525
							CALM1	KCNQ1	1.56635	0.139305	0.210465
							CALM1	INSR	1.56635	0.401029	0.208633
							CALM1	ATP2B1	1.56635	0.357948	0.206806
							CALM1	CACNA1C	1.56635	0.10779	0.202719
							CALM1	PPP3CA	1.56635	0.430947	0.200262
							CD99	CD81	1.55518	2.127	0.236984
							CD99	PILRA	1.55518	0.259099	0.229617
							ARPC3	CDH1	1.54907	0.752999	0.283562
							GABARAP	TBC1D25	1.54651	0.164415	0.219309
							HMGB1	SDC1	1.53552	1.59624	0.275216
							HMGB1	BECN1	1.53552	0.543882	0.215637
							ERRFI1	ERBB2	1.53146	0.524911	0.313214
							ERRFI1	EGFR	1.53146	0.357487	0.271586
							TUBA1A	DNM1	1.53073	0.185796	0.204509
							THY1	ITGAV	1.52923	1.35651	0.269663
							THY1	ITGAM	1.52923	0.446297	0.230053
							PDIA3	TAPBP	1.52199	2.16104	0.211849
							BSG	SLC16A1	1.50856	0.162578	0.223667
							CD44	EPCAM	1.50736	1.43986	0.202638
							COL5A2	ITGA11	1.50573	0.613476	0.369444
							COL5A2	LAIR1	1.50573	0.901966	0.243607
							COL5A2	DDR2	1.50573	0.329283	0.235782
							COL5A2	ITGA1	1.50573	0.644736	0.217491
							MDK	TSPAN1	1.50204	0.742861	0.352239
							MDK	SDC4	1.50204	0.959381	0.320588
							MDK	NCL	1.50204	1.38455	0.29148
							MDK	SDC1	1.50204	1.59624	0.28363
							MDK	GPC2	1.50204	0.0926353	0.257256
							MDK	SDC3	1.50204	0.674656	0.231675
							MDK	ITGA6	1.50204	0.72863	0.226519
							BCL2L1	BIK	1.50046	0.547519	0.425926
							BCL2L1	VDAC1	1.50046	0.870062	0.290846
							BCL2L1	BAX	1.50046	0.447612	0.269565
							BCL2L1	BID	1.50046	0.476393	0.268728
							BCL2L1	BAD	1.50046	0.6498	0.218928
							BCL2L1	BECN1	1.50046	0.543882	0.211712
							BCL2L1	APAF1	1.50046	0.133033	0.208937
							ARF1	PLD2	1.49507	0.202787	0.249647
							ARF1	ASAP1	1.49507	0.452551	0.220159
							MMP12	PLAUR	1.49477	0.882468	0.285185
							SUMO2	PML	1.49154	1.19944	0.245253
							SUMO2	KDM1A	1.49154	0.398363	0.206395
							CD14	TLR1	1.48317	0.112121	0.261029
							CD14	PLXND1	1.48317	1.01775	0.219481
							CD14	TLR4	1.48317	0.407178	0.215385
							CD14	ITGB2	1.48317	1.68938	0.200969
							RPS10	RPL10	1.48043	3.36296	0.337884
							RPS10	RPL18	1.48043	2.31218	0.323529
							RPS10	RPL10A	1.48043	2.02072	0.322196
							RPS10	RPL41	1.48043	3.47604	0.320528
							RPS10	RPL17	1.48043	2.78098	0.31114
							RPS10	RPL15	1.48043	2.43647	0.297297
							RPS10	RPL11	1.48043	2.57451	0.268712
							RPS10	RPLP2	1.48043	2.85601	0.267857
							RPS10	RPL35A	1.48043	2.28699	0.267131
							RPS10	RPL27A	1.48043	2.56464	0.266741
							RPS10	RPL23	1.48043	2.20937	0.254335
							RPS10	RPL24	1.48043	1.99601	0.250863
							RPS10	RPL7	1.48043	2.51083	0.250323
							RPS10	RPL31	1.48043	2.38295	0.249708
							RPS10	RPL8	1.48043	2.88547	0.246988
							RPS10	RPL29	1.48043	2.4091	0.238512
							RPS10	RPL28	1.48043	3.0789	0.231971
							RPS10	RPL26	1.48043	2.20953	0.229614
							RPS10	RPL19	1.48043	2.61664	0.227624
							RPS10	RPL14	1.48043	1.95667	0.225405
							RPS10	RPL23A	1.48043	2.11181	0.224944
							RPS10	RPL4	1.48043	2.20337	0.219013
							RPS10	RPL22	1.48043	2.02255	0.218792
							RPS10	RPLP1	1.48043	3.34885	0.215301
							RPS10	RPL27	1.48043	2.25829	0.211634
							RPS10	RPL13A	1.48043	3.04265	0.207643
							RPS10	RPL18A	1.48043	2.50381	0.207076
							RPS10	UBA52	1.48043	2.52466	0.204372
							RPS10	RPL35	1.48043	2.50961	0.202686
							PSMC2	RPS27A	1.48036	2.79281	0.28882
							PSMC2	UBE2I	1.48036	0.992133	0.254015
							PSMC2	CTNNB1	1.48036	1.61554	0.210873
							RTN4	GJB2	1.47981	0.62436	0.269103
							FCGRT	LILRB2	1.45432	0.234098	0.208447
							VCAN	COL1A1	1.45076	3.62523	0.313433
							VCAN	COL1A2	1.45076	3.5683	0.238325
							VCAN	TLR3	1.45076	0.128581	0.220052
							VCAN	SELPLG	1.45076	0.38266	0.203369
							MARCKS	PRKCA	1.44213	0.374553	0.216389
							MCL1	BAX	1.4418	0.447612	0.200602
							EPCAM	CLDN7	1.43986	0.539125	0.364632
							EPCAM	CLDN1	1.43986	0.216241	0.311198
							HLA-DMB	CTSS	1.43111	1.65108	0.309824
							HLA-DMB	TRBC1	1.43111	0.608743	0.239538
							HLA-DMB	CD3D	1.43111	0.453116	0.233184
							HLA-DMB	CD3E	1.43111	0.518878	0.231183
							HLA-DMB	CD247	1.43111	0.297566	0.219265
							HLA-DMB	CD3G	1.43111	0.222775	0.218487
							HLA-DMB	LGMN	1.43111	1.37921	0.218009
							TOMM7	ATF5	1.42394	0.417783	0.216495
							UBE2E3	SMURF1	1.41818	0.665315	0.477798
							UBE2E3	UHRF1	1.41818	0.20652	0.392097
							UBE2E3	RBCK1	1.41818	0.815839	0.382263
							UBE2E3	TRIM4	1.41818	0.323352	0.380783
							UBE2E3	PML	1.41818	1.19944	0.375
							UBE2E3	TRIM47	1.41818	0.799998	0.370597
							UBE2E3	PEX10	1.41818	0.264473	0.330084
							UBE2E3	RNF145	1.41818	0.750073	0.320988
							UBE2E3	ZNF511	1.41818	0.311333	0.320059
							UBE2E3	NEDD4L	1.41818	0.202273	0.319716
							UBE2E3	DTX2	1.41818	0.724523	0.319073
							UBE2E3	RNF32	1.41818	0.0299016	0.317007
							UBE2E3	RNF39	1.41818	0.0438524	0.315866
							UBE2E3	BMI1	1.41818	0.421492	0.309375
							UBE2E3	BFAR	1.41818	0.357944	0.304965
							UBE2E3	PLAG1	1.41818	0.0641537	0.301802
							UBE2E3	MID1	1.41818	0.0984011	0.29972
							UBE2E3	NFXL1	1.41818	0.0994825	0.298956
							UBE2E3	RNF7	1.41818	0.722299	0.294618
							UBE2E3	ANAPC11	1.41818	1.07193	0.293405
							UBE2E3	PCGF1	1.41818	0.299245	0.2891
							UBE2E3	BIRC7	1.41818	0.169974	0.287172
							UBE2E3	RNF43	1.41818	0.180837	0.287013
							UBE2E3	TRIM5	1.41818	0.2273	0.286802
							UBE2E3	SH3RF1	1.41818	0.187203	0.283228
							UBE2E3	TRIM56	1.41818	0.743033	0.279035
							UBE2E3	RSPRY1	1.41818	0.252785	0.278098
							UBE2E3	RNF213	1.41818	1.53759	0.273865
							UBE2E3	RNF223	1.41818	0.0222574	0.273463
							UBE2E3	TRAF7	1.41818	0.438658	0.270073
							UBE2E3	LONRF2	1.41818	0.0449345	0.269608
							UBE2E3	RNF128	1.41818	0.123674	0.265092
							UBE2E3	CBLL1	1.41818	0.252079	0.264993
							UBE2E3	TRIM6	1.41818	0.0704248	0.26491
							UBE2E3	WDSUB1	1.41818	0.0877357	0.262931
							UBE2E3	RNF8	1.41818	0.223998	0.261712
							UBE2E3	ZFPL1	1.41818	0.35578	0.260745
							UBE2E3	TRIM15	1.41818	0.0197993	0.260174
							UBE2E3	TRAF4	1.41818	0.498898	0.258993
							UBE2E3	RNF215	1.41818	0.0513744	0.25853
							UBE2E3	TRIM73	1.41818	0.0153498	0.258364
							UBE2E3	UBE3C	1.41818	0.381033	0.25811
							UBE2E3	PLAGL1	1.41818	0.23179	0.256739
							UBE2E3	PJA1	1.41818	0.1525	0.252503
							UBE2E3	PEX2	1.41818	0.258819	0.25
							UBE2E3	RNF181	1.41818	0.739563	0.249245
							UBE2E3	RNF26	1.41818	0.273692	0.248663
							UBE2E3	CBLC	1.41818	0.126762	0.248494
							UBE2E3	NFKBIA	1.41818	1.22302	0.245283
							UBE2E3	DTX3L	1.41818	0.691132	0.245161
							UBE2E3	MAEA	1.41818	0.406656	0.244992
							UBE2E3	MKRN1	1.41818	0.366158	0.244048
							UBE2E3	TRIM8	1.41818	0.824028	0.243286
							UBE2E3	HUWE1	1.41818	0.544824	0.24183
							UBE2E3	CCNB1IP1	1.41818	0.221312	0.240057
							UBE2E3	ZNF598	1.41818	0.388587	0.23988
							UBE2E3	TRIM36	1.41818	0.048008	0.239569
							UBE2E3	TRAIP	1.41818	0.0578534	0.238095
							UBE2E3	HLTF	1.41818	0.174026	0.236715
							UBE2E3	PCGF6	1.41818	0.0844408	0.236364
							UBE2E3	MKRN2	1.41818	0.141008	0.234818
							UBE2E3	FANCL	1.41818	0.174997	0.234009
							UBE2E3	ANKIB1	1.41818	0.399123	0.233291
							UBE2E3	TRIM24	1.41818	0.195031	0.232022
							UBE2E3	MEX3A	1.41818	0.0580157	0.231813
							UBE2E3	MEX3C	1.41818	0.254383	0.230634
							UBE2E3	TRIM65	1.41818	0.259052	0.230345
							UBE2E3	UNK	1.41818	0.213992	0.230137
							UBE2E3	TRIP12	1.41818	0.729871	0.227886
							UBE2E3	RLIM	1.41818	0.296272	0.227865
							UBE2E3	SH3RF2	1.41818	0.0815445	0.226804
							UBE2E3	TRIM26	1.41818	0.406381	0.225
							UBE2E3	PHRF1	1.41818	0.303671	0.222892
							UBE2E3	AMFR	1.41818	0.424991	0.22135
							UBE2E3	BRCA1	1.41818	0.103536	0.219512
							UBE2E3	TRIM37	1.41818	0.195751	0.219048
							UBE2E3	KCMF1	1.41818	0.567307	0.217929
							UBE2E3	TRIM34	1.41818	0.093385	0.217391
							UBE2E3	RBX1	1.41818	1.01891	0.216906
							UBE2E3	BIRC3	1.41818	1.30516	0.216794
							UBE2E3	MUL1	1.41818	0.304685	0.216596
							UBE2E3	TRAF2	1.41818	0.251984	0.214205
							UBE2E3	CGRRF1	1.41818	0.118733	0.213986
							UBE2E3	TRIM33	1.41818	0.183107	0.211957
							UBE2E3	SIAH1	1.41818	0.192621	0.211735
							UBE2E3	RNF214	1.41818	0.114994	0.210767
							UBE2E3	UBE4A	1.41818	0.467334	0.209199
							UBE2E3	UBR5	1.41818	0.397407	0.208459
							UBE2E3	RNF5	1.41818	0.422153	0.208451
							UBE2E3	RAD18	1.41818	0.112141	0.208071
							UBE2E3	UBE3B	1.41818	0.23421	0.207959
							UBE2E3	SYVN1	1.41818	0.485099	0.207627
							UBE2E3	PCGF2	1.41818	0.315828	0.207523
							UBE2E3	VPS41	1.41818	0.400814	0.20625
							UBE2E3	TRIM22	1.41818	0.800962	0.20603
							UBE2E3	LONRF1	1.41818	0.125071	0.205721
							UBE2E3	ZNRF3	1.41818	0.0614225	0.204952
							UBE2E3	KMT2C	1.41818	0.305531	0.204686
							UBE2E3	PEX12	1.41818	0.0557411	0.204633
							UBE2E3	RNF208	1.41818	0.100987	0.203453
							UBE2E3	ARIH2	1.41818	0.3941	0.203125
							UBE2E3	RNF19A	1.41818	0.439459	0.202548
							UBE2E3	BIRC2	1.41818	0.5341	0.202492
							UBE2E3	MEX3D	1.41818	0.653174	0.201802
							UBE2E3	NEURL3	1.41818	0.0232777	0.2016
							UBE2E3	TRIM7	1.41818	0.105954	0.201465
							UBE2E3	RNF10	1.41818	0.460471	0.201429
							UBE2E3	RNF169	1.41818	0.256308	0.200258
							MMP14	MMP2	1.41409	1.96766	0.38756
							MMP14	PTK7	1.41409	0.731425	0.289062
							MMP14	CCL7	1.41409	0.0443951	0.228464
							CAV1	EGFR	1.40906	0.357487	0.350633
							CAV1	EPHA2	1.40906	0.249303	0.285036
							CAV1	DPP4	1.40906	0.318855	0.272031
							CAV1	SLC1A1	1.40906	0.0419533	0.216368
							CAPNS1	CAPN2	1.40354	1.1489	0.243243
							COPS6	SEM1	1.39814	1.25658	0.494753
							COPS6	PSMC2	1.39814	1.48036	0.456483
							COPS6	PSMB2	1.39814	1.02448	0.4363
							COPS6	ADRM1	1.39814	0.879905	0.338004
							COPS6	PSMD12	1.39814	0.418645	0.323529
							COPS6	PSMD6	1.39814	0.406876	0.312698
							COPS6	PSMD8	1.39814	0.840735	0.307181
							COPS6	PSMD4	1.39814	0.707509	0.294721
							COPS6	NEDD8	1.39814	1.05002	0.292467
							COPS6	PSMC5	1.39814	1.04665	0.276565
							COPS6	PSMD2	1.39814	0.755753	0.269891
							COPS6	PSMA7	1.39814	1.21208	0.269113
							COPS6	PSMA2	1.39814	1.03634	0.262023
							COPS6	PSMD14	1.39814	0.522801	0.260465
							COPS6	PSMD11	1.39814	0.468794	0.258412
							COPS6	DDB1	1.39814	0.683246	0.254261
							COPS6	PSMA6	1.39814	0.965932	0.25192
							COPS6	PSMB3	1.39814	1.34248	0.248764
							COPS6	PSMC4	1.39814	0.562118	0.243557
							COPS6	PSMB5	1.39814	0.601879	0.241379
							COPS6	PSMB4	1.39814	1.17888	0.238026
							COPS6	PSMD7	1.39814	0.587816	0.218453
							COPS6	PSMD13	1.39814	0.9049	0.207865
							COPS6	PSMA5	1.39814	0.777949	0.205217
							YBX1	NEIL2	1.38465	0.196128	0.211346
							NCL	RPA1	1.38455	0.392263	0.207373
							CALU	GGCX	1.38299	0.488188	0.20208
							CLTC	RAB22A	1.38152	0.351816	0.218524
							SLC2A1	SPTB	1.38071	0.0268147	0.237342
							HSPG2	FGFR1	1.376	0.336106	0.311859
							HSPG2	LRP1	1.376	1.32159	0.309562
							CDC42	DIAPH3	1.36936	0.0654184	0.226357
							PPP1CA	TRIM28	1.36189	1.01802	0.31479
							PPP1CA	PARD3	1.36189	0.354622	0.287247
							PPP1CA	CSNK1E	1.36189	0.571203	0.277854
							PPP1CA	MDM2	1.36189	0.505432	0.271833
							PPP1CA	IFIH1	1.36189	0.470645	0.269437
							PPP1CA	MBP	1.36189	0.437149	0.260355
							PPP1CA	NEK2	1.36189	0.0595663	0.259074
							PPP1CA	RAF1	1.36189	0.41791	0.253879
							PPP1CA	MYL12A	1.36189	1.71302	0.253056
							PPP1CA	MAPK1	1.36189	0.579993	0.252857
							PPP1CA	EIF2S1	1.36189	0.426567	0.251429
							PPP1CA	PRKCD	1.36189	0.443772	0.242219
							PPP1CA	BAD	1.36189	0.6498	0.241525
							PPP1CA	PFN1	1.36189	2.60635	0.240909
							PPP1CA	CAD	1.36189	0.434018	0.24
							PPP1CA	AKT1	1.36189	0.733513	0.231312
							PPP1CA	POLD3	1.36189	0.162537	0.230345
							PPP1CA	SP1	1.36189	0.357407	0.225282
							PPP1CA	LMNB1	1.36189	0.21811	0.224274
							PPP1CA	BRCA1	1.36189	0.103536	0.223201
							PPP1CA	AURKA	1.36189	0.139003	0.222667
							PPP1CA	CCND3	1.36189	0.96556	0.220183
							PPP1CA	MST1R	1.36189	0.304014	0.21262
							PPP1CA	RB1	1.36189	0.431896	0.211564
							PPP1CA	SP3	1.36189	0.481534	0.210909
							PPP1CA	PTPN7	1.36189	0.252136	0.210345
							PPP1CA	NOS3	1.36189	0.102643	0.209622
							PPP1CA	AXIN1	1.36189	0.276558	0.209091
							PPP1CA	CDK9	1.36189	0.241029	0.209046
							PPP1CA	AHCYL1	1.36189	0.624786	0.20641
							PPP1CA	TP53	1.36189	0.382741	0.203931
							PPP1CA	CASP9	1.36189	0.0813051	0.202736
							CTHRC1	FZD6	1.35973	0.280221	0.225904
							CTHRC1	ROR2	1.35973	0.138361	0.218112
							HLA-DMA	CTSS	1.35752	1.65108	0.271233
							HLA-DMA	CD3D	1.35752	0.453116	0.24
							HLA-DMA	CD3G	1.35752	0.222775	0.230519
							HLA-DMA	TRBC1	1.35752	0.608743	0.226601
							ITGAV	THY1	1.35651	1.52923	0.269663
							ITGAV	ADAM9	1.35651	0.727755	0.220877
							PSMB3	CTNNB1	1.34248	1.61554	0.248609
							PSMB3	UBE2I	1.34248	0.992133	0.231839
							PSMB3	UBA52	1.34248	2.52466	0.223011
							CCN2	FGFR2	1.32899	0.0426821	0.248437
							CCN2	ITGAV	1.32899	1.35651	0.246774
							CCN2	LRP1	1.32899	1.32159	0.241888
							CCN2	ITGAM	1.32899	0.446297	0.232337
							CCN2	ITGA5	1.32899	0.795311	0.218101
							TXN	ESR1	1.32758	0.0312842	0.263092
							TXN	SP1	1.32758	0.357407	0.22896
							TXN	NFKB1	1.32758	0.348989	0.215633
							GTF2I	CCND1	1.32679	0.90672	0.261134
							GTF2I	KDM1A	1.32679	0.398363	0.20951
							HIF1A	HSP90B1	1.31486	2.02939	0.420108
							HIF1A	CP	1.31486	1.22861	0.379458
							HIF1A	LDHA	1.31486	2.30841	0.331565
							HIF1A	VEGFA	1.31486	1.62823	0.318634
							HIF1A	IGFBP1	1.31486	0.0159101	0.285461
							HIF1A	TFF3	1.31486	0.111106	0.269767
							HIF1A	TF	1.31486	0.0527006	0.258156
							HIF1A	HK1	1.31486	0.803767	0.253711
							HIF1A	PKM	1.31486	2.25652	0.24805
							HIF1A	CA9	1.31486	0.135531	0.231162
							HIF1A	TERT	1.31486	0.0105866	0.230337
							HIF1A	ENO1	1.31486	2.64046	0.217899
							HIF1A	NOS3	1.31486	0.102643	0.212157
							HIF1A	PGK1	1.31486	2.35518	0.202878
							HIF1A	HK2	1.31486	0.349648	0.202407
							HIF1A	AK3	1.31486	0.468564	0.200265
							JUNB	BCL2L1	1.30757	1.50046	0.220165
							JUNB	BCL2	1.30757	0.123705	0.218986
							BIRC3	TRAF2	1.30516	0.251984	0.207248
							SKP1	CTNNB1	1.30409	1.61554	0.232831
							SKP1	TELO2	1.30409	0.261561	0.23224
							SKP1	FBXO5	1.30409	0.0943234	0.229437
							SKP1	RELA	1.30409	0.66691	0.219444
							SKP1	NOTCH1	1.30409	0.43199	0.218987
							SKP1	ARF6	1.30409	0.896824	0.215591
							SKP1	IRS1	1.30409	0.575704	0.215054
							SKP1	NFKB1	1.30409	0.348989	0.21418
							SKP1	CUL3	1.30409	0.472101	0.211679
							SKP1	MED13L	1.30409	0.318359	0.205749
							SKP1	CRY1	1.30409	0.0921893	0.202247
							SKP1	NFKB2	1.30409	0.51229	0.201681
							ELOB	POLR2L	1.29841	1.57695	0.277419
[truncated: 7,190 more rows]

## Sheet: Supplementary Table S3
Ligand in tS2	Receptor in T lymphocytes	Average ligand expression in tS2	Average receptor expression in T lymphocytes	Jcomp
tS2: COL1A1	T lymphocytes: DDR1	1.01478	1.17911	0.163769
tS2: EFNA1	T lymphocytes: EPHA2	1.00141	0.962704	0.193603
tS2: COL18A1	T lymphocytes: ITGA3	0.615113	0.857668	0.183103
tS2: VTN	T lymphocytes: ITGA3	0.548192	0.857668	0.180154
tS2: EFNA5	T lymphocytes: EPHA2	0.508261	0.962704	0.172169
tS2: FN1	T lymphocytes: ITGA3	0.486697	0.857668	0.202504
tS2: FN1	T lymphocytes: ITGB6	0.486697	0.893922	0.171304
tS2: THBS1	T lymphocytes: ITGA3	0.424034	0.857668	0.226537
tS2: EFNA4	T lymphocytes: EPHA2	0.406533	0.962704	0.194578
tS2: TGFB1	T lymphocytes: ITGB6	0.301922	0.893922	0.189645
tS2: TGFB3	T lymphocytes: ITGB6	0.201161	0.893922	0.162903
tS2: APOB	T lymphocytes: LDLR	0.104166	1.07099	0.157339

## Sheet: Supplementary Table S4
Differentially upregulated LR interaction in TNBC tissues						Differentially upregulated LR interaction in ER+ tissues
Ligand	Receptor	Average Jcomp value in TNBC tissues	Fold change ratio	Fold change of average Jcomp between cancer epithelial and CAF niche		Ligand	Receptor	Average Jcomp value in ER+ tissues	Fold change ratio	Fold change of average Jcomp between cancer epithelial and CAF niche
IL18	IL1RL2	0.253324	101.076	1.34775		LAMB2	RPSA	0.324924	7.09213	0.361316
INSL3	GPR84	0.22839	26.9501	0.484174		GDF9	BMPR1B	0.249405	6.54687	1.89711
AGT	LRP2	0.225491	18.0491	0.389007		LIPH	LPAR2	0.203136	4.68824	1.22851
IL1RN	IL1RL2	0.29074	15.4923	1.35812		S100A4	EGFR	0.205865	3.84884	0.0240426
LAMA1	ITGA3	0.295112	15.0428	0.997406		COL3A1	ITGB1	0.325317	3.37183	0
RLN2	ADCYAP1R1	0.217265	14.3395			VWF	SIRPA	0.359231	3.22306	0.17853
CDH1	EGFR	0.261787	14.0889	0.840117		CXCL12	ITGB1	0.279905	3.07545	0.104596
LAMA1	SDC2	0.200145	13.8689	1.16825		CCL26	CCR2	0.206067	2.83176
LAMA1	ITGB4	0.2274	13.7887	1.17935		COL6A1	ITGB1	0.342295	2.724	0.226502
ARF1	CHRM3	0.261564	11.8576	2.12695		ADAM12	ITGB1	0.231912	2.56948	0.238197
RSPO3	LRP6	0.240245	10.3274	2.2646		SEMA4A	PLXNB2	0.228257	2.5674	0.657817
PSAP	GPR37	0.348746	10.2653	1.95518		FGF2	SDC2	0.218953	2.55643	0.1896
RSPO3	LGR6	0.238068	9.90922	1.47417		HMGB1	CXCR4	0.217016	2.52214	0.213178
EFNB2	RHBDL2	0.247832	9.73081	1.59485		GPC3	CD81	0.257582	2.46872	0.430936
PTHLH	PTH2R	0.210489	9.53393	1.05637		NID1	ITGB1	0.282835	2.41256	0.269376
NRG1	GPC1	0.240322	9.49846	0.955934		GDF9	BMPR1A	0.242266	2.40424	1.62591
SOSTDC1	LRP6	0.233357	8.68088	1.80445		CXCL12	ACKR3	0.247406	2.36043	0.168444
RSPO3	LGR4	0.28339	8.3766	1.20928		COL6A2	ITGB1	0.30683	2.35876	0.0199274
WNT2	FZD5	0.215341	7.18219	1.31155		MFAP5	NOTCH1	0.25422	2.35364	0.0934788
NRG1	ERBB2	0.367071	7.14759	0.826476		COL5A1	ITGB1	0.317004	2.33568	0.200312
DKK1	KREMEN2	0.20836	7.07382	2.08885		C3	CD81	0.511831	2.33099	0.0325025
PTHLH	ADRB2	0.204931	6.94592	0.915488		LUM	ITGB1	0.314011	2.3281	0.027092
PTN	PTPRZ1	0.244578	6.82589	0.417043		COL16A1	ITGB1	0.26428	2.30806	0.088473
B2M	CD1A	0.22145	6.75968	1.34439		FBN1	ITGB1	0.308023	2.28256	0.0908692
EFNB3	EPHB6	0.228098	6.75823	1.21631		COL1A1	ITGB1	0.353698	2.24962	0.0582167
APOC2	LDLR	0.229962	6.51071	0.92908		COL18A1	ITGB1	0.300754	2.19259	0.0714041
SPINK1	EGFR	0.206349	6.23045	0.505264		COL6A3	ITGB1	0.304047	2.14381	0.130825
NRG1	ERBB3	0.290364	6.22512	1.04561		FGF2	SDC1	0.216486	2.12398	0.243112
ANGPT1	TIE1	0.242545	6.1948	0.750833		CXCL12	CXCR4	0.273942	2.06014	0.0355968
MDK	GPC2	0.303912	6.19098	1.99134		GSTP1	EGFR	0.206223	2.05773	0.118643
AGT	ADRA2A	0.228455	6.11986	0.371935		TGFB1	ITGB1	0.266887	2.04691	0.048137
MMP1	CD44	0.230823	5.913	1.12967		LAMA2	RPSA	0.207377	2.04303	0.405478
CALM1	PDE1C	0.258011	5.65085	1.34182		TGM2	TBXA2R	0.225735	2.01398	0.408976
IL10	IL10RB	0.200411	5.62631	1.25374
DKK1	LRP6	0.28477	5.43844	2.11958
SCGB3A1	MARCO	0.226251	5.39166	1.75265
DLL3	NOTCH2	0.208966	5.31271	5.28995
LAMA1	ITGA2	0.284346	5.22331	1.19522
CDH1	CDH2	0.224566	5.02256	1.322
AZGP1	ITGAV	0.296823	4.96743	0.778288
NRG1	EGFR	0.252964	4.9201	0.686947
RSPO3	SDC4	0.240009	4.90402	2.09191
NRG1	ADGRL1	0.220427	4.86328	1.39228
L1CAM	EPHB2	0.240533	4.73599	0.949494
FGF11	FGFR1	0.238526	4.66204	1.23743
LAMA5	SDC1	0.249578	4.61345	1.52848
DSC2	DSG1	0.235228	4.50584	2.5365
FGF11	FGFR3	0.214545	4.5012	1.12759
ANGPT1	ITGA5	0.240529	4.19951	0.509683
COL4A6	ITGAV	0.252797	4.02857	1.25046
CCL28	ADRA2A	0.321825	3.97439	0.396643
EFNB1	EPHB6	0.299119	3.94426	0.857872
L1CAM	ITGA5	0.203731	3.92334	0.54009
MMP1	ITGA2	0.242124	3.86373	1.63538
PI3	PLD2	0.219222	3.84683	1.04303
VIM	CD44	0.332124	3.74525	1.02044
FGF2	SDC4	0.224435	3.72929	1.2817
CCL20	CXCR3	0.257283	3.72348	1.18307
IL15	IL2RB	0.28906	3.70926	0.629016
HBEGF	ERBB2	0.247556	3.61793	1.01911
COL4A4	ITGB1	0.251613	3.61259	1.38083
CLEC2B	KLRF1	0.225076	3.58913	1.13505
IL15	IL2RA	0.238183	3.50848	0.4614
SFRP1	FZD6	0.249886	3.38848	1.33278
THBS2	ITGA6	0.221552	3.38566	0.42235
MDK	LRP2	0.229602	3.36543	1.53387
WNT5A	FZD8	0.324166	3.32084	0.994893
COL11A1	DDR1	0.220006	3.2956	1.15018
GNAS	ADCY7	0.213904	3.26321	1.67802
HBEGF	CD44	0.272606	3.25846	1.14919
APP	PLD1	0.319982	3.22676	1.54873
PTHLH	VIPR1	0.251539	3.21872	0.617088
DKK1	LRP5	0.26237	3.19968	1.16404
VEGFA	EGFR	0.233942	3.06349	1.06982
WNT5A	VANGL2	0.305421	3.04854	1.32751
RNASE2	TLR2	0.223032	2.96686	0.815702
MMP7	SDC1	0.355365	2.95863	2.11669
LGALS9	CD44	0.265257	2.95002	1.04403
FN1	ITGA6	0.258205	2.94638	0.490897
CXCL2	ADRA2A	0.274873	2.92722	0.420265
PDGFB	PDGFRB	0.424884	2.91754	1.0003
MMP12	PLAUR	0.227049	2.8994	2.53257
MDK	ITGA6	0.279105	2.85374	1.58046
COL4A4	ITGA1	0.202047	2.82131	0.900908
IGF1	IGF1R	0.243079	2.80475	0.234425
HSPA1A	TLR4	0.257105	2.80137	1.31001
LAMC2	ITGB4	0.409864	2.79247	1.42718
NRG1	LGR4	0.203111	2.79231	1.96559
CALM1	HMMR	0.333231	2.78188	0.990166
LAMC2	CD151	0.312447	2.74522	1.55704
APOE	LRP6	0.246515	2.74062	2.71416
MIF	EGFR	0.251993	2.72608	0.652885
CNTN3	PTPRG	0.207699	2.71577	1.19033
COL1A1	CD44	0.265327	2.69491	0.757473
CDH1	LRP5	0.316581	2.69008	2.92576
GNAI2	IGF1R	0.208625	2.66336	0.467382
WNT5A	FZD6	0.262487	2.65792	1.78558
CCL11	DPP4	0.275295	2.64718	1.19239
LAMC3	ITGA3	0.27165	2.6128	1.09301
ANG	EGFR	0.210698	2.61066	0.949085
HSPA4	TLR4	0.23707	2.60678	0.987804
GNAI2	ADCY1	0.208684	2.60173	0.850155
ANGPT1	ITGB1	0.219944	2.601	0.987237
HAS2	HMMR	0.217266	2.56455	1.52135
LAMC3	ITGA2	0.225448	2.56191	0.810457
HSP90B1	ASGR1	0.207992	2.54592	1.72539
FAT4	DCHS1	0.223161	2.54562	0.701139
EFNA1	EPHB6	0.317829	2.54378	1.93254
APP	NOTCH2	0.356713	2.52384	1.45693
WNT5A	FZD2	0.249542	2.49129	0.834037
LAMA5	ITGA2	0.261115	2.47967	0.986543
THBS1	ITGA6	0.209802	2.47693	0.286557
WNT5A	LRP2	0.29063	2.46712	0.802271
TNFSF13B	TFRC	0.240385	2.45968	0.62416
WNT4	FZD6	0.288447	2.45613	2.27553
FLT3LG	FLT3	0.216332	2.44605	1.11014
EFNB2	EPHB6	0.333206	2.43967	1.43289
LPL	LRP2	0.336276	2.433	0.488293
LAMA2	ITGA6	0.212087	2.42815	0.954892
PTHLH	PTH1R	0.223562	2.40329	0.461574
PSAP	SORT1	0.228645	2.39156	3.26307
EFNA5	EPHA4	0.298721	2.39105	2.5591
S100B	ALCAM	0.257523	2.35956	0.747491
LAMB3	ITGA3	0.331937	2.35475	1.16836
VEGFA	ITGB1	0.336091	2.35385	1.79545
S100A10	TRPV6	0.32486	2.35278	1.61222
APP	TSPAN12	0.364174	2.34634	2.00518
MDK	SDC4	0.309597	2.34423	2.00555
LGALS3BP	ITGB1	0.295093	2.34328	0.815775
TNC	SDC4	0.284336	2.32851	3.11316
FN1	CD44	0.317213	2.32821	1.19222
RTN4	CNTNAP1	0.219657	2.32646	0.551619
WNT6	FZD4	0.225785	2.32385	0.623423
VEGFA	EPHB2	0.247624	2.30096	1.61325
CXCL11	ACKR3	0.325553	2.29814	0.982569
BMP4	BMPR2	0.208245	2.2936	0.367867
EFNB2	EPHA4	0.357676	2.29199	1.50163
APP	AGER	0.280071	2.28654	1.11756
EFNB1	EPHA4	0.259838	2.28317	1.17651
PLAU	LRP2	0.22563	2.28307	1.0344
SPTBN2	PTPRA	0.280564	2.27302	2.0705
WNT5A	FZD1	0.322536	2.26827	0.982456
RTN4	TNFRSF19	0.269616	2.26497	1.14563
VCAN	CD44	0.291544	2.2607	0.909136
CCL5	CXCR3	0.412502	2.25631	1.16241
ARPC5	LDLR	0.315199	2.25279	0.820648
FST	BMPR2	0.25658	2.2509	0.916896
WNT5A	FZD3	0.245645	2.24823	1.30854
EFNA5	EPHB2	0.317348	2.2473	1.12196
PSAP	AR	0.21631	2.24619	2.83887
TNFSF15	TNFRSF25	0.206069	2.24203	1.12331
CDH1	ITGAE	0.22568	2.23693	2.0752
JAG1	NOTCH2	0.33671	2.23076	1.39503
VEGFA	TYRO3	0.248418	2.21735	0.849725
INHBA	BAMBI	0.31603	2.2131	1.31331
TGFB3	ITGB5	0.309702	2.2105	0.457977
MIF	CD74	0.205429	2.19824	0.335598
HLA-A	CD3G	0.285509	2.18902	0.612381
LTBP3	ITGB5	0.30833	2.18697	0.630241
COL1A2	CD44	0.217342	2.18256	0.614556
EFNA5	EPHB6	0.296852	2.17842	1.39014
LAMA3	SDC2	0.249355	2.16982	1.45489
SLIT2	GPC1	0.262185	2.16869	0.520889
ICOSLG	ICOS	0.228364	2.16672	0.686035
LAMC2	ITGA3	0.329522	2.15522	1.21667
APOE	SORL1	0.31012	2.15227	2.24526
FN1	IL17RC	0.294288	2.15138	1.12366
APOE	LSR	0.286153	2.15047	1.40515
LAMC2	ITGA6	0.244345	2.14808	2.04579
WNT5A	MCAM	0.275951	2.14495	0.792252
WNT2	FZD8	0.289796	2.13475	1.09008
PSEN1	NOTCH2	0.259579	2.12122	1.60173
LAMC3	ITGA6	0.256498	2.1186	0.808002
TGFB2	ENG	0.229295	2.11858	0.738681
PLAU	ITGA3	0.326238	2.11672	1.14736
LAMC2	ITGA2	0.251989	2.10459	1.41161
APOE	LDLR	0.217228	2.09539	0.952019
WNT5A	LRP5	0.258933	2.08945	1.81211
THBS2	CD47	0.221594	2.08666	1.49082
FGF11	FGFR4	0.268979	2.08313	1.65258
SPINT1	ST14	0.367794	2.0716	2.09923
GPC3	IGF1R	0.226396	2.0687	0.61362
PDGFB	S1PR1	0.264296	2.06396	0.49567
MMP9	IFNAR1	0.358017	2.05905	0.741152
CCL11	CCR2	0.233993	2.05592	0.93142
TFPI	F3	0.240405	2.0431	0.52491
DSC2	DSG2	0.481304	2.03591	3.37191
WNT2	FZD1	0.241687	2.03421	1.62931
COL6A2	ITGA2	0.297738	2.02692	0.894813
COL4A1	ITGA2	0.266012	2.02313	0.982849
PTHLH	RAMP3	0.233533	2.02296	1.0499
CTHRC1	FZD3	0.296115	2.01324	0.929727
GPI	AMFR	0.218071	2.01068	1.28115
GDF11	BMPR1A	0.319769	2.00412	1.47488
CD34	SELL	0.29002	2.00365	0.351644
NID1	ITGA3	0.343931	2.00045	1.05213
